# Supplementary material for: Radiomics analysis of contrast-enhanced CT scans can distinguish between clear cell and non-clear cell renal cell carcinoma in different imaging protocols
Source: Front Med (Lausanne). 2022 Oct 13;9:974485. doi: 10.3389/fmed.2022.974485 (PMC9606401; doi:10.3389/fmed.2022.974485)
Supplement: Supplementary file 3 [file Data_Sheet_1.XLSX]

## Sheet: train_test_cort
Supplementary Table S1. Radiomics analysis of corticomedullary phase CT scans.
	P003	P004	P005	P008	P009	P013	P014	P017	P022	P023	P024	P025	P027	P028	P029	P030	P031	P034	P038	P043	P045	P046	P051	P052	P053	P058	P060	P061	P062	P063_1	P063_2	P066	P071	P072	P074	P077	P082	P084	P086	P087	P088	P089	P090	P093	P095	P096	P098	P100	P102
original_shape_Elongation	0.8646198837953168	0.7885267016368743	0.7859253131353292	0.8365719604425671	0.6202322915625463	0.856513826101719	0.8162811339016769	0.8613893914101465	0.6586765551599655	0.9682330003916217	0.9144443357353498	0.7959125614971292	0.5941582768771978	0.8210474042688257	0.9318427409773694	0.8442028402229689	0.8029139874681022	0.7350139857068817	0.7481423464552761	0.7032113381211245	0.960787498764221	0.8859719622404187	0.7895711546886056	0.9591433175001427	0.8339957497505798	0.9338894600728039	0.9380309761352125	0.9386968509820632	0.7749912039363184	0.8468037390169839	0.9142243425109975	0.8603000218921577	0.6286136289224634	0.9162585144938897	0.819001221194712	0.6631367839552634	0.673218497660581	0.9405035479837914	0.769614561388204	0.8715295872584564	0.9326617495129864	0.8211864011703944	0.5962795389095272	0.8401175501585256	0.9028766965775238	0.9869543715816633	0.9320059531782516	0.8708898397572751	0.5307251884818597
original_shape_Flatness	0.7940230656979809	0.7255135382415653	0.628048054207855	0.6400252032861624	0.5974102666571635	0.7191592338942021	0.7761241911610545	0.7503823361090989	0.6012332843678886	0.8404269663022064	0.8191278686642564	0.7438551066098996	0.5154854414313766	0.6014970973217184	0.7404995037856735	0.714752624550541	0.7388630135813891	0.7085560090082336	0.6985590558375854	0.5967473384372515	0.9159848657331664	0.6484050177747704	0.7180369906850093	0.9049894418878612	0.7655031278004335	0.9088520349292838	0.7900958150099125	0.8481177041754928	0.6035830813388332	0.7618789745728305	0.770983147770781	0.7419604231100132	0.5283189468909627	0.6389427377495547	0.5771811825602569	0.537464748980665	0.496567003668388	0.8234123237684619	0.5218806490828926	0.7194561201023391	0.6937468516751314	0.7181739807212322	0.5467666050373453	0.7239958761676841	0.6773211829194725	0.9360081994445639	0.8679561775357025	0.8615222863691067	0.4648193828652446
original_shape_LeastAxisLength	49.203989793456806	36.077839223418444	29.03361162420552	54.659500683633766	71.00606014363134	75.3925098267733	49.6158181036846	21.05394752198454	40.53739537069076	46.11667105645686	23.048979787938126	76.43993893102285	25.680265678640616	48.743429643941106	24.740292208759463	36.54064000288448	23.767136278636926	39.15099330785328	31.238718110087863	81.35140239066196	65.3276453346292	34.543554888895564	29.863801783317943	50.866026658442095	28.04645573512266	81.3391042271149	62.346452983058704	33.097724302227476	55.05990024057197	37.92136812667853	12.080238360603039	35.98016852901251	64.56340442887254	68.04217665788538	77.03131396475877	46.89057327700924	51.79489038702045	25.581401972513227	44.41055342634945	26.01787375001103	65.85558276719566	31.8319902947538	29.719557593818468	40.53971667542668	75.8506483558187	74.09992573571516	52.66531807145143	57.4485059161124	30.873520231837063
original_shape_MajorAxisLength	61.967960276071274	49.72731358102659	46.22832827788163	85.40210667171944	118.85644440118014	104.83423736149167	63.92767893171978	28.057626770845904	67.4237378812287	54.87290735013602	28.13843927142153	102.76186619111333	49.817635212612046	81.03684932309834	33.410275202453306	51.12347789679316	32.167175568085014	55.25462039712704	44.71879342059643	136.32470084190604	71.3195684541579	53.27465695352559	41.590895971567974	56.20621004410015	36.63793747742121	89.49653089949207	78.90999015388596	39.02491852166181	91.221742197348	49.77348029316631	15.668615319974002	48.493379711814626	122.20535494479907	106.49182256541393	133.46123590354023	87.24399761275525	104.30594462456381	31.06754809721132	85.09714530399368	36.163253078325496	94.92739694339484	44.32350815993955	54.35510749927487	55.99440274441192	111.98623381137732	79.16589382409978	60.6773929773489	66.68255345805346	66.42046646490122
original_shape_Maximum2DDiameterColumn	65.0	57.697486947006624	43.18564576337837	94.36630754670864	114.63420083029322	121.51131634543344	64.38167441127949	30.083217912982647	75.0	62.39390995922599	32.55764119219941	114.49017425089369	50.0	93.64827814754524	41.6293165929973	54.67174773134658	35.84689665786984	54.67174773134658	50.28916384272063	149.2816130673835	87.65842800324451	56.92099788303083	52.80151512977634	65.25335240430181	42.941821107167776	102.80077820717118	91.706052144883	45.27692569068709	85.37564055396598	57.706152185014034	17.4928556845359	56.04462507680822	105.47511554864494	119.03780911962384	139.91783303067555	75.16648189186454	102.35721762533407	38.62641583165593	93.74433316206373	37.8549864614954	102.57680049601859	50.08991914547278	42.941821107167776	56.568542494923804	125.51493934986385	99.31767214348109	70.45565981523414	80.049984384758	55.54277630799526
original_shape_Maximum2DDiameterRow	72.069410986909	55.57877292636101	50.24937810560445	91.30169768410661	141.0319112825179	110.4943437466371	73.00684899377592	31.906112267087632	59.36328831862332	67.468511173732	34.40930106817051	116.29703349613007	39.05124837953327	87.64131445842195	39.66106403010388	57.584720195551874	38.07886552931954	54.12947441089743	52.80151512977634	149.7230777134908	90.33825324855468	63.28506932918696	42.95346318982906	67.23094525588644	43.829214001622255	98.0612053770501	94.36630754670864	47.265209192385896	103.23274674249446	56.859475903318	18.601075237738275	57.584720195551874	139.17614738165446	126.08727136392476	155.7562197795003	96.02083107326243	126.17844506887855	39.395431207184416	95.71833680126291	41.773197148410844	115.80155439371269	49.678969393496885	57.3149195236284	68.60029154456998	127.3459854098275	99.32270636667126	70.8801805866774	79.2464510246358	71.11961754677819
original_shape_Maximum2DDiameterSlice	70.83784299369935	46.238512086787566	55.47071299343465	90.60353193998566	101.53324578678651	121.6552506059644	72.80109889280519	34.0147027033899	64.28841264178172	65.0	32.202484376209235	103.36827366266692	49.658836071740545	80.8084154033477	38.47076812334269	58.9406481131655	31.04834939252005	66.48308055437865	43.41658669218482	111.08555261599052	83.48652585896721	56.60388679233962	43.01162633521314	65.92419889539804	38.600518131237564	102.70345661174214	92.41753080449618	49.76946855251722	87.65842800324451	52.61178575186362	16.492422502470642	50.32891812864648	110.16351483136329	113.85077953180645	128.8875478857442	88.88756943465155	92.64987857520376	36.345563690772494	76.23647421018367	41.78516483155236	117.2006825918689	46.61544808322666	50.47771785649585	62.51399843235114	127.283148923964	94.89467845985885	72.47068372797375	78.39005038906404	46.8187996428785
original_shape_Maximum3DDiameter	74.43789357578571	58.80476171195663	55.794264938253285	108.48963084092415	144.43683740652867	126.19033243477885	74.13501197140255	34.07345007480164	76.2954782408499	69.32532004974806	35.832945734337834	127.76932339180638	52.69724850502159	96.6126285741155	43.197222132910355	60.868711174132805	38.58756276314948	66.51315659326356	54.72659317004851	151.3571934200684	91.62968951164245	63.56886030125127	54.0	67.83067152844649	44.553338819890925	104.8713497576912	96.08850087289322	49.80963762164909	104.77595143924965	59.21148537234985	19.026297590440446	58.172158288995945	141.06381534610497	132.4462154989715	156.01602481796542	96.23408959407264	128.68954891520912	39.50949253027682	97.06698717895802	43.78355855797927	121.19818480488888	53.76802023508026	57.532599454570104	73.9932429347437	128.8642696793801	99.56404973684026	73.68853370776216	81.49233092751734	72.62919523166975
original_shape_MeshVolume	109019.66666666667	47774.666666666664	32703.625	220040.45833333334	381827.75	491476.6666666667	117965.625	9251.458333333334	83682.70833333333	95184.45833333333	11503.125	432694.5833333333	25538.208333333332	179142.375	17441.541666666668	55261.5	13743.25	62121.666666666664	30545.791666666668	684941.5416666666	228270.33333333334	61961.916666666664	27918.291666666668	110799.875	21577.458333333332	442771.4166666667	245222.45833333334	32869.375	248019.66666666666	55705.166666666664	1860.5833333333333	50747.291666666664	395623.6666666667	475989.1666666667	705697.0833333334	155396.83333333334	251063.25	15635.708333333334	171630.16666666666	20786.083333333332	364192.75	35595.5	35091.916666666664	74729.29166666667	577243.2083333334	305452.9583333333	127896.04166666667	152164.875	38087.916666666664
original_shape_MinorAxisLength	53.578730612929554	39.21131455930944	36.332013377516915	71.44500780428557	73.71860487792034	89.79197374894702	52.182958246086564	24.168542048551984	44.41043540361619	53.12975972383367	25.73103640818454	81.78946014439425	29.59956029602239	66.53509478685383	31.133122421462325	43.15858524254895	25.82747520095765	40.61291876681311	33.456023040333775	95.86507529799873	68.522949788014	47.19985235880024	32.838971756804604	53.90981076580807	30.555884135796767	83.57986692011566	74.02001509086965	36.63256812611553	70.69604781069118	42.1483692161414	14.324629538960973	41.718855627698844	76.81995164560786	97.57403914953305	109.30491518715499	57.85470399632321	70.22069133721659	29.21913921258433	65.49200215852136	31.517345029276125	88.53515210994036	36.39786215310737	32.410838437045406	47.041880456225165	101.10976084577456	78.13312498986508	56.551691478225415	58.073158295690114	35.25101458363774
original_shape_Sphericity	0.6593061059193617	0.7096036340517281	0.689669919926391	0.6182249287539636	0.5660610884065324	0.6180033344485713	0.7138457292168102	0.7038165330852998	0.6734550543057782	0.7154674748523494	0.7584230297286305	0.6461474802738589	0.704876511179838	0.6653745273984513	0.6839346666504339	0.6559624813436526	0.7687062631845667	0.7331215021391343	0.69809503515739	0.5847001895913126	0.71882860024617	0.7453359301997454	0.7159503193438131	0.7469886612290563	0.7257446983178044	0.7888471038517169	0.6759524741585744	0.7119634898416461	0.6843431756411266	0.7234023693026574	0.8163826568699675	0.7580906166909017	0.6214768300413835	0.5827070917337334	0.6189471516804275	0.6350646561819476	0.6043168456770135	0.7015909026322814	0.6759657981387308	0.7566922337931795	0.6009481738031511	0.6971615545948758	0.6665751653360895	0.7333662585978806	0.6279185367694079	0.6770357021090591	0.7518080878845843	0.7118615666463151	0.5660190937554687
original_shape_SurfaceArea	16739.157404307403	8972.911904941468	7170.896200483322	28510.57471552279	44964.09064090362	48733.609113365506	16294.839016622072	3028.062197485493	13738.28936135602	14090.88457810354	3249.2503313717507	42816.067369214696	5949.740663048477	23096.71269995856	4755.462415577334	10695.9715031725	3609.524572596985	10346.740725136246	6769.197188955221	64266.78301972692	25128.029021177237	10159.725224907319	6216.230798530394	14934.692848717974	5164.565348102727	35613.20068988319	28029.033570793254	6969.806141418343	27895.50727367587	9750.671297362444	896.0999202289673	8743.894645770895	41935.3905243889	50593.94370249358	61931.19177302924	22010.384244109544	31847.463960559766	4310.012693328362	22094.719113199775	4831.477453472049	41039.4282887483	7506.095632642626	7776.30086321787	11699.225455387772	53393.293220827494	32396.79969100418	16328.584320704274	19362.65262856386	9671.88643116293
original_shape_SurfaceVolumeRatio	0.1535425480201499	0.187817362861938	0.2192691544280893	0.1295696933712658	0.11776014352257953	0.09915752347693449	0.13813209582555996	0.32730647303196264	0.16417118464464955	0.1480376610303087	0.28246674980683517	0.09895216861596495	0.23297408280919513	0.12892936526022142	0.2726514952898755	0.19355195756851518	0.26263981027755334	0.16655607101874675	0.2216081764330947	0.09382812854852797	0.11008013461163986	0.16396725232957318	0.22265799328804659	0.13478979871338279	0.2393500322567831	0.08043247452148433	0.11430043463920057	0.2120455938519775	0.11247296494098938	0.17504069875078812	0.48162310398833735	0.1723026856921769	0.10599818478433351	0.1062922168098929	0.08775888867288442	0.14163985051674932	0.12685036125581806	0.27565189893827613	0.12873447332898807	0.23243808734876537	0.11268601115411632	0.21087203811275654	0.22159806593307207	0.15655474840538683	0.0924970488175846	0.10606150245777075	0.12767075593520863	0.12724784631514902	0.25393582210883847
original_shape_VoxelVolume	109116.0	47833.0	32754.0	220149.0	381993.0	491655.0	118047.0	9282.0	83766.0	95259.0	11535.0	432816.0	25584.0	179241.0	17487.0	55338.0	13779.0	62184.0	30606.0	685077.0	228366.0	62025.0	27972.0	110886.0	21621.0	442896.0	245343.0	32922.0	248139.0	55776.0	1878.0	50805.0	395739.0	476106.0	705977.0	155508.0	251172.0	15681.0	171759.0	20829.0	364327.0	35664.0	35157.0	74796.0	577449.0	305589.0	127974.0	152277.0	38169.0
original_firstorder_10Percentile	-71.11011505126953	-180.91486816406248	-96.52750701904297	-86.11270904541016	-110.34866333007812	-68.36463928222656	-116.64812927246095	-148.30284423828124	-80.93977355957031	-145.94910888671873	-69.70140838623047	-127.48424911499023	-120.03705291748048	-132.7245330810547	-74.8368179321289	-85.2620864868164	-147.46824645996094	-119.00863494873046	-113.35538101196289	-134.1989288330078	-84.84123229980469	-25.91071548461914	-109.01058959960938	-114.36645126342773	-95.16995239257812	-132.20970916748047	-104.90343475341797	-60.29758567810058	-123.3461410522461	-167.76319122314453	-166.323388671875	-164.16319274902344	-92.8714599609375	-111.52377319335938	-106.51653747558593	-136.64351501464844	-109.1218620300293	-124.96570587158203	-136.587158203125	-67.56183013916015	-73.31398468017579	-70.21888580322265	-103.35123443603516	-88.4345474243164	-83.02682495117188	-95.93099060058593	-52.43216819763183	-87.5651596069336	-79.94223327636719
original_firstorder_90Percentile	43.70918655395508	-92.56232147216798	-1.1770770192146278	-20.88172225952148	-44.790686798095706	-15.046187591552716	14.524175834655772	-74.38185043334961	-20.27993679046631	-94.95089721679688	11.753602218627938	-46.4272575378418	-63.14635200500488	-42.720481872558594	-11.181369209289553	1.9959050178527995	-33.06775970458985	-52.025551986694296	35.82366943359375	-55.92435913085937	-47.01814651489258	40.6172492980957	-29.636857414245604	-46.43130111694336	-25.221925735473633	-91.26190185546875	-16.463441848754865	-0.49420163333412714	-58.66038513183594	-88.1498908996582	-101.46005859375	-43.69381256103516	-29.169810104370114	-9.886031150817871	-41.4756362915039	-43.954127120971656	-15.044674015045167	-59.569740295410156	-41.13635482788085	9.112759208679206	11.473819160461431	-2.6905361652374253	-6.451138687133788	-55.287405014038086	-14.347349929809567	8.981076240539556	32.49054870605468	-27.71168670654297	5.584213638305665
original_firstorder_Energy	1017174091.2816265	147593477.81772208	131409801.42481753	679201904.4852244	491200018.7788708	1780244842.9658175	739205312.9792119	9475721.071808958	251129437.473338	98600421.89626895	73896050.35188586	475574500.50874066	16519455.001668707	259363899.47392958	62066064.081911944	263295494.76774678	41670035.55841009	64368529.962864086	212461612.24485052	700188143.9840491	313678381.62959373	793842211.7291265	55481152.13581412	120587812.12132761	55841756.00754504	203566954.63919538	738371614.5719783	188094566.2859916	182005186.3273128	111420784.66647837	3814075.4011303247	141462296.74930507	865809718.130215	1549809209.8236291	933526349.0239435	217943755.41919324	740542833.0735339	13049128.883986983	253447100.43004906	120348350.43155389	2320192529.7895756	175001320.59072733	135674128.6677494	73347686.929783	1960088493.334011	1567094663.2889342	1148974887.943627	347659668.8826684	249421548.00666672
original_firstorder_Entropy	3.4808499560725306	3.1425974072383034	3.3012005236731254	2.711203635926114	2.7353381995496293	2.4487757844729683	3.5116515994813122	2.932562154639582	2.630982843482741	2.5686877970950186	2.993946768153145	2.9666298654818273	2.6181275156092982	3.2372556079030668	2.6506988785513275	3.1322858032414227	3.2437109161605355	2.8679462744531334	3.7864646558527166	2.880844522715685	2.0695147523231885	2.778401432006614	3.0270606157543893	2.8249700303027656	2.8379627680260167	2.194434018328958	3.154689764727471	2.6678423547051926	2.752508047456419	3.0300344293017196	2.8446605737272517	3.5144481566945203	2.6582921440998524	3.296534206422631	2.725209478847789	3.225752579008768	3.242722090817681	2.828386950258779	3.206326948966123	2.933050303671787	2.979584694540468	2.807074743494541	3.2225798408976636	1.8980227351949637	2.8077301071403284	3.2297984911265716	3.0612196362090613	2.619802653727158	2.9229537835424253
original_firstorder_InterquartileRange	66.29436779022217	40.45021057128906	49.29399013519287	33.55595016479492	32.36225509643555	29.820231437683105	68.23629266023636	36.1291389465332	35.312005043029785	24.901206970214844	47.14719206094742	46.81997299194336	28.936532974243164	46.81873321533203	31.273131370544434	45.81721305847168	41.545963287353516	33.32426643371582	86.90102064609528	36.86839294433594	19.25507640838623	32.538941860198975	40.61325740814209	36.47719955444336	33.570945739746094	20.783552169799805	44.87524604797363	29.189409255981445	33.586631774902344	40.12830352783203	30.679969787597656	76.0057373046875	35.27570343017578	57.51906871795654	36.79700469970703	48.720394134521484	49.382452964782715	31.444839477539062	56.61755561828613	42.693931579589844	49.76758915185928	34.767005920410156	49.806034088134766	16.72739601135254	36.57195472717285	62.81200313568115	52.41791772842407	30.722064971923828	33.08704137802124
original_firstorder_Kurtosis	2.446823886355543	3.5178274150457485	3.8138922725286104	4.010490914602697	3.6575918545745814	3.736377036291222	2.830114328441011	3.427313856430271	3.408770812023373	8.298856097403402	3.301794092809831	3.1314476491563314	4.819835449787974	3.771135745236125	3.124359502949144	3.053445688146191	6.188181219058616	5.01271063604939	2.2178980993479205	3.125158127428813	5.009484277729757	4.193577604461724	3.5527908584421666	3.8775557896601907	4.036125826893138	6.72810974206782	3.346398313217334	4.597434592301842	4.091472725288267	3.5128791138809685	5.986203713780709	5.811199048683196	2.605037191963659	2.4934482960879927	2.8113507597411904	2.935869998737966	3.0535178488627017	4.668826305793928	2.3925479360123405	2.6550371161982342	7.3099253896615375	3.614049264695426	3.2535003707427768	4.314680753674822	3.0202961390539547	2.0388944894814895	2.4348970895624205	3.2191083790308492	6.082885593766359
original_firstorder_Maximum	165.22959899902344	2.552279233932495	105.51226806640625	47.4952278137207	67.93112182617188	40.01435852050781	95.34529113769531	4.136424541473389	72.21781158447266	9.957184791564941	59.029930114746094	57.5809211730957	64.15601348876953	88.7948226928711	47.62177658081055	193.63636779785156	13.979240417480469	64.99789428710938	118.97544860839844	30.714149475097656	24.06363296508789	138.48239135742188	37.670711517333984	101.50837707519531	32.448665618896484	180.02719116210938	143.74893188476562	84.9190444946289	239.3398895263672	28.095386505126953	15.096590995788574	395.0206298828125	60.97519302368164	117.34638214111328	85.13197326660156	96.87525939941406	106.24409484863281	39.33732986450195	112.70391845703125	53.322998046875	116.36051177978516	66.43040466308594	52.92851638793945	1.9650942087173462	94.2552719116211	97.50020599365234	126.26243591308594	58.41963577270508	59.18053436279297
original_firstorder_MeanAbsoluteDeviation	36.28341237413366	27.047630403447865	29.93349225912248	20.30775329439741	20.190046843658518	16.972573856758714	40.440000497707516	22.875077128554416	19.59648838359656	17.334118629084095	26.11430985180249	26.396910891152555	18.14369043489254	28.519763991476214	19.32448344958999	27.053690830441074	35.16318519853864	21.497533157632205	46.56558005623131	23.561397209006145	12.085714301808121	20.894942054641504	24.713005306240845	21.771508925003655	21.754039857586132	13.233380368953892	27.308009537918824	18.999196051630634	20.37485211819131	24.87805634422168	21.1699500972827	41.92971426901291	19.849709812847383	31.778434853786035	20.69632657909693	28.7543979291291	29.204041680849297	20.75445838486387	30.405598493146723	24.07276454428179	26.74242926132792	21.19346799791004	29.852463251366622	10.561797108392051	21.435116170987385	32.71638353260975	27.800926621071405	18.601317231430542	26.621580679160434
original_firstorder_Mean	-13.89360593876182	-142.73669584352268	-49.6073345876751	-50.74936839105183	-75.22205660687887	-43.65037504281311	-38.21983932340584	-112.1187692982476	-50.78451418339768	-120.2530725542478	-26.544009868373774	-92.45458657215946	-91.09289932895739	-89.80415138302648	-45.70163425385546	-39.878286742064894	-76.6465689712399	-85.56603453971559	-37.74313917339064	-88.73449888438554	-66.54175940511603	9.778950024815972	-68.62046028949456	-82.08940329134653	-57.852937064853094	-112.0045109034978	-57.51993579163383	-28.752891966610974	-92.64145928415508	-131.28591941992795	-133.81398282286585	-112.85876594113164	-59.98993645507089	-57.8933673196267	-73.97382026764478	-89.54820031986134	-59.889236686400835	-92.68921616209454	-87.5899272137587	-29.919889547361507	-27.00496869188158	-35.37692789242696	-50.43826186076295	-71.91423237425923	-48.250556075025465	-39.69299151483759	-11.168572268611195	-58.43197811763141	-28.199883042320444
original_firstorder_Median	-14.456318855285645	-147.29994201660156	-49.070804595947266	-47.4106559753418	-72.75139617919922	-45.00679397583008	-24.762226104736328	-113.37329864501953	-50.71515464782715	-119.26338195800781	-22.881086349487305	-99.11725234985352	-90.34648513793945	-91.1148910522461	-48.51302719116211	-38.02023506164551	-62.7503547668457	-85.05738830566406	-36.52231216430664	-83.0510025024414	-66.84112930297852	13.03568172454834	-67.33600234985352	-84.40525436401367	-54.624507904052734	-111.81722259521484	-55.805641174316406	-26.166587829589844	-94.48467254638672	-134.16631317138672	-134.9871368408203	-126.61968994140625	-58.921058654785156	-55.03801727294922	-73.85633850097656	-88.6656265258789	-57.46797180175781	-93.37765502929688	-86.0368881225586	-30.487655639648438	-22.529014587402344	-33.866146087646484	-45.1414680480957	-71.85916519165039	-47.630977630615234	-36.07766342163086	-12.803340911865234	-59.542762756347656	-18.412214279174805
original_firstorder_Minimum	-174.28619384765625	-284.2305603027344	-237.7569580078125	-396.5457458496094	-234.27285766601562	-346.827880859375	-257.4804992675781	-215.1819610595703	-202.28785705566406	-301.4864196777344	-206.76905822753906	-240.9934844970703	-262.31878662109375	-298.93231201171875	-128.63162231445312	-179.82098388671875	-313.77728271484375	-268.0491638183594	-248.33441162109375	-224.8479766845703	-186.7356719970703	-141.49867248535156	-212.16064453125	-235.9761199951172	-201.84176635742188	-245.4334716796875	-190.48553466796875	-156.86248779296875	-219.90719604492188	-263.0453186035156	-249.5049285888672	-273.5002746582031	-169.60508728027344	-340.38214111328125	-189.10208129882812	-238.2264862060547	-274.65374755859375	-236.79226684570312	-263.0132751464844	-144.2835235595703	-645.4183349609375	-206.03631591796875	-231.76806640625	-157.49176025390625	-200.97030639648438	-154.15000915527344	-165.77854919433594	-169.1205291748047	-220.22911071777344
original_firstorder_Range	339.5157928466797	286.78283953666687	343.26922607421875	444.0409736633301	302.2039794921875	386.8422393798828	352.82579040527344	219.3183856010437	274.5056686401367	311.4436044692993	265.79898834228516	298.574405670166	326.4748001098633	387.72713470458984	176.25339889526367	373.4573516845703	327.7565231323242	333.04705810546875	367.3098602294922	255.56212615966797	210.7993049621582	279.98106384277344	249.83135604858398	337.4844970703125	234.29043197631836	425.4606628417969	334.2344665527344	241.78153228759766	459.24708557128906	291.1407051086426	264.60151958465576	668.5209045410156	230.58028030395508	457.72852325439453	274.2340545654297	335.10174560546875	380.89784240722656	276.1295967102051	375.7171936035156	197.6065216064453	761.7788467407227	272.4667205810547	284.69658279418945	159.4568544626236	295.22557830810547	251.65021514892578	292.0409851074219	227.54016494750977	279.4096450805664
original_firstorder_RobustMeanAbsoluteDeviation	26.973627426774783	17.48217458663502	20.48523946270193	14.044210576268952	13.650747976771992	12.21694076500732	28.98319890611949	15.260852286261844	14.386898290078742	10.469601168139734	19.245177695725594	19.218026568360038	12.115475042646166	19.44214015330283	13.17040998477108	19.00398908103617	19.26777886097575	13.942097869094928	35.45457888751179	15.935838955153287	8.024541567433477	13.75401130594702	16.892057948639817	15.073248563278288	14.327930267448904	8.677584530424173	18.816281652020628	12.280141356016815	13.954970224973403	16.848124222714304	12.806998405593236	31.219743236410817	14.47030974785477	23.444416708516037	14.999819473849337	20.19828495007588	20.448078028195866	13.238086409303396	22.923929956354325	17.503443386288478	20.268353338593336	14.524368703802514	20.873279483826977	7.006366389271222	15.109863044010048	25.274616213888148	21.193035682499723	12.796633278045519	15.21721262667491
original_firstorder_RootMeanSquared	96.55025524480523	55.54817221031341	63.34053206698276	55.54450348786405	35.8592733736779	60.17410480387872	79.13253209231938	31.95106598407542	54.75388294499628	32.17261615813576	80.03902946501424	33.14802263259024	25.410524792575224	38.039612516524485	59.57574030556896	68.97790256379434	54.99245213296675	32.1734377581438	83.31763798704488	31.969635355201664	37.06180543818391	113.13154226904598	44.535976157579924	32.977167420306586	50.82081728552492	21.43891294738741	54.85935038328705	75.58663637994681	27.082850223108693	44.69504960149139	45.065774915777176	52.76757360460878	46.77424671828504	57.0541568073312	36.36369563539687	37.43655240945327	54.29870596965341	28.84721443663059	38.4135029066807	76.01264782009201	79.8024699382877	70.0495964045978	62.12159759796313	31.315116003576243	58.26141427800118	71.61083820419103	94.75331132422096	47.78152427067317	80.83726179272904
original_firstorder_Skewness	0.0891380377227771	0.2866832966368207	-0.304184280715582	-0.5989370884833592	-0.4775217514288656	-0.06745750332997474	-0.73831959055006	0.1644216024521154	-0.03893992685861555	-0.7439337253308209	-0.5231087995360209	0.6258441577077546	-0.19409657832296695	-0.07324600925542757	0.48266714736133765	-0.17460759804669831	-1.7812563279257732	-0.31700691504036366	-0.036535445647438936	-0.6108184161801321	-0.19029208398111577	-0.744486683329534	-0.3549142543406958	0.4971946899622551	-0.729222823750775	-0.2738042610412035	0.07812011966838722	-0.6710196389674755	0.3330696873394788	0.3119119015413497	0.6458262419633106	1.0502429393049444	-0.16517589387463164	-0.11491616090054474	0.13918093945466417	-0.06585042880707177	-0.24707048193141828	0.013157575853234316	0.010177412471779272	-0.05840544732227308	-0.6506867627308807	-0.3608236968145329	-0.6400949182819357	-0.02437901997434603	-0.14767757625926378	-0.167020321343298	0.05771046368932023	0.2833560215598612	-1.6671619170084917
original_firstorder_TotalEnergy	1017174091.2816265	147593477.81772208	131409801.42481753	679201904.4852244	491200018.7788708	1780244842.9658175	739205312.9792119	9475721.071808958	251129437.473338	98600421.89626895	73896050.35188586	475574500.50874066	16519455.001668707	259363899.47392958	62066064.081911944	263295494.76774678	41670035.55841009	64368529.962864086	212461612.24485052	700188143.9840491	313678381.62959373	793842211.7291265	55481152.13581412	120587812.12132761	55841756.00754504	203566954.63919538	738371614.5719783	188094566.2859916	182005186.3273128	111420784.66647837	3814075.4011303247	141462296.74930507	865809718.130215	1549809209.8236291	933526349.0239435	217943755.41919324	740542833.0735339	13049128.883986983	253447100.43004906	120348350.43155389	2320192529.7895756	175001320.59072733	135674128.6677494	73347686.929783	1960088493.334011	1567094663.2889342	1148974887.943627	347659668.8826684	249421548.00666672
original_firstorder_Uniformity	0.09928480765992122	0.14394263232000062	0.12104400492652426	0.18117375973291883	0.18074173342927852	0.21117906973364234	0.10611201394282586	0.15912945988234017	0.18373355313583337	0.22272758115705152	0.14216834274382878	0.152905213487613	0.1993685419788243	0.12778975395435932	0.1890897792437002	0.1326561471994198	0.14532888854105516	0.17168154304463376	0.07848393980080665	0.1658494667450191	0.29211168248935676	0.1790530173616137	0.1461461180287149	0.16826194339186307	0.17095494530711272	0.27071275241060594	0.13293861896235595	0.19678604343924422	0.177930829963213	0.14818346733894844	0.18365049715272747	0.11009236984771535	0.17842745131657575	0.1138723791178607	0.17265248622051643	0.12412048900568202	0.12342132055367004	0.17829612602492992	0.11957899664921925	0.14789211256042079	0.14131515041107678	0.17033082849831566	0.1256157288472396	0.3300831730406604	0.1657220258867469	0.11422735403494647	0.13333142992343283	0.19196311736818847	0.1789313560968357
original_firstorder_Variance	1907.640689607807	1259.1742642848667	1472.6022751699445	659.567153833016	671.9410080954499	445.642656132561	2445.1693821161666	874.0060482145929	575.8236533901697	624.8902825711128	1010.4637514838478	1041.858140653678	566.3583278699922	1343.0567913870855	600.9563102545105	1143.330637030938	2478.787050781584	826.7907382684701	3065.912079756457	895.1460693586492	254.12355863265694	747.3279876218935	998.7776598653398	766.7040966069011	806.3805555094746	315.51870633345794	1204.9924693293437	637.189196112893	679.3326547405909	1018.8387049295515	887.5386344144246	2619.0689625889972	587.024971193734	1482.2082933156562	644.956328802924	1292.2553397519948	1339.476136379301	778.7142204283685	1321.5872990017601	866.7007475673298	1040.159612578124	730.8045078264593	1402.7270007409552	191.82614719032824	716.3874471287955	1491.1768758773737	1087.1674541077894	555.1736184158549	1379.4060990097482
original_glcm_Autocorrelation	121.1627149282502	96.82389445849104	160.74220831549053	502.5034350591174	118.73104042551608	392.59199176735495	240.21705071630748	58.22256433162938	108.17406286377819	146.33772806442568	145.07278026212884	118.74242165739824	141.70048627186677	196.74552752093197	46.03365584116654	102.97064738856018	262.1071134599915	150.0083980778083	212.10787659256755	102.09780154354432	70.38933502971211	105.33749980060126	107.83797909318346	109.88234479114732	101.79199258562836	91.50069990566973	83.20285032287903	79.23941703780142	78.25925453601418	89.36754093341496	66.50031750261992	141.68884989893786	62.415130633864834	361.3682736218911	64.50813224151867	102.71996768567706	222.7744999014547	96.10592182850982	148.45572405986508	78.56269840814079	1592.2010892267374	131.130568702835	160.3245793655577	36.95476429699356	112.2472314261985	69.56839593834475	120.99742665274135	63.952605689415805	170.24058222329643
original_glcm_ClusterProminence	1860.17670999848	899.2863532474696	1302.585425560574	296.8164679136362	301.21001651229227	124.24661899806941	3267.629467797626	339.5169941368241	173.0601116664306	430.43631338654046	540.976796474074	731.5397393649821	174.45315750304732	931.8059721469132	240.67268840118078	640.3514759367004	5800.176840759587	416.1760018002442	4145.671629520699	534.5759175847813	40.98343153769211	398.2761496925038	459.82678983298405	393.4272803906238	342.9870744258353	100.03085346492456	1018.5974926113752	273.6512556582431	314.0593895111246	558.2659951265208	598.8547152981147	7539.082663663095	174.58359135937158	1044.6785161884566	223.49607321915042	744.8053849402752	859.8171459007802	305.9011150703915	813.072733230936	342.6207630582792	963.9712446864115	292.45749845165875	1000.618874629123	26.604132316178593	262.7402402447124	1058.2618029181963	538.4290762077677	194.79501034357435	1565.904031189366
original_glcm_ClusterShade	5.711499725270756	32.99468970886026	-14.412446992161346	-15.531730041864854	-13.760544972228871	1.4895986871310938	-151.11171072895468	8.481363969140743	0.20256146883903747	-9.454385410991723	-22.582476961059193	40.70954670105397	-1.4061684198615976	5.51430598697773	15.55520433691576	-12.91812223602062	-288.0846500578891	-5.7501241547929896	-1.9440604292195336	-32.05429981722927	0.3013436125202526	-24.394894918356762	-9.342407888233906	19.972671977125685	-21.216010123349047	-0.956817098587855	2.859349507688282	-11.267171244452188	11.621487490400362	21.914133624864046	21.495458695313566	244.48201002751105	-3.359060021253568	-14.53046899402302	4.7440976166505875	-3.701485450576819	-20.94485605017457	4.294476483340948	0.34375358016882107	0.22855432795296962	-26.40046151013649	-8.89313667277527	-44.90044151337087	0.5373781882567849	-3.823808121814708	-18.764617766330307	6.560086441690322	7.314802037668565	-103.52177953695994
original_glcm_ClusterTendency	27.87124907511073	15.905190456308514	19.5204044375981	9.208278125011605	9.292635365621335	6.296283259445427	34.270747021898906	9.805017191774098	7.831315032637952	7.15930926409901	14.054136975041967	15.406154262742236	6.10079174927889	15.807631099042077	8.740740517919859	14.954629087490405	28.467311181586442	9.064407222268196	44.40026293583546	13.033883685292741	3.037207237269228	9.727393035413822	11.935608382574962	10.182972045214058	8.983176148058874	3.7383689117296064	17.459313088533424	7.931035228539376	8.955367982299054	12.887257873767151	9.354267837179018	37.50509921188756	8.414241582474567	20.93973175572049	9.077559267608219	16.132391026890268	16.988289725742746	8.085552528930252	19.063686067806643	11.814668168531492	15.128693531036593	9.051696871256226	17.915308887299823	2.5183367189229675	9.555885923960972	22.942526689635145	15.581973197180208	7.8814462020622065	16.234379281064612
original_glcm_Contrast	2.3129596797850853	2.012516117787517	2.378163613151992	1.0808494789292529	1.3617399233003054	0.6419899347670016	2.4627697167563465	2.2766632276533056	1.0888876544690502	1.2820676550093124	1.5445439007957942	0.961871530090695	2.2810591758185206	4.274595226342111	1.1668008613942091	3.3425997218237247	3.0242798162659335	2.844274825036649	3.204246840220119	1.3130292887445403	0.9083333334060295	1.8476172221551994	2.7737098330591716	1.7280192204397005	2.659774127715654	1.143734332006296	1.674719473411296	1.2261933914725833	1.5028938291796028	2.2213312489879526	2.296139682947655	3.1861470275796124	0.8925809069786071	2.5414054009644227	1.1100891112199833	3.609161532138122	3.7863830330681094	2.256508580238828	1.7545126155459283	1.6642416866115313	0.9890933752708525	1.988038866904922	2.289583590764292	0.6110997795976899	1.8224007610899373	0.9880404829182711	1.4833857563648887	0.9477119472313755	1.9024876770040438
original_glcm_Correlation	0.8467725887836408	0.7741152696921484	0.7820411370622077	0.7895986847139012	0.7442192347258855	0.8145355995855037	0.8655703289362562	0.6199951420315527	0.7554242111870985	0.6928154674706821	0.8016875240466591	0.8824046637139189	0.45312773986682636	0.5732409986302477	0.7647235748132208	0.6346906905594304	0.8041259412311642	0.5197600925822947	0.865323138710454	0.8169831959910372	0.5382001584266347	0.6803634878806234	0.6216651070388258	0.709461970543939	0.5407627640763017	0.5303178809466661	0.8249552718690427	0.7307428449561103	0.7120946039250883	0.7051080143925907	0.5997617884995218	0.843361331012044	0.8080335864282195	0.783540941969811	0.7819619140004459	0.6339634371591086	0.6353337485632442	0.5586647911987914	0.8313959295489397	0.7528513089815783	0.8771122264852491	0.6388214359465898	0.7721730204638001	0.6086601482615615	0.6795429115926938	0.9174752013832754	0.8260458596993427	0.7852026646760831	0.7875965552410639
original_glcm_DifferenceAverage	1.1286855045564874	1.0171586465413098	1.108111666020648	0.7271985588485068	0.8358331232038638	0.5194659031705784	1.1062172799625398	1.1123943012587205	0.7277925074984355	0.7749983364709057	0.898480835770658	0.6749870753948268	1.115154723506955	1.5633951966488444	0.7728054765443851	1.3864600051504703	1.1248979000145733	1.256442937812721	1.302185023203487	0.8130438360468951	0.650137131438114	0.983008032352565	1.2389190037943836	0.9366193364804013	1.2148118228968603	0.7577298072470774	0.9302928014630043	0.7832724691929123	0.8858359152838585	1.0982620401517122	1.1255736368262896	1.2087478519412778	0.6451676876186039	1.1876627783547735	0.7315343631272697	1.4280416899774004	1.4631258272746075	1.1092033972891027	0.9532925533136598	0.948987439873812	0.6517422601715956	1.0466938219630353	1.1042634757491157	0.5121307967215563	0.9880424334544033	0.6792066487738887	0.8776224491155392	0.669937792872662	0.8844508387545399
original_glcm_DifferenceEntropy	1.8949553442085665	1.815079547815381	1.9135105238800176	1.480431145277458	1.5991135611522072	1.2233672328686984	1.9375908491219969	1.8868593316047078	1.4794731761661153	1.5733229018059947	1.6631005427614616	1.4285299391452475	1.871322686667536	2.2513525875853166	1.5137715147613755	2.1010934608930643	1.9913553890463829	2.006977279621377	2.0879515285273813	1.5838902166385638	1.38482299154526	1.763141330078499	1.9966807701416298	1.7260337365939178	1.9703640841417684	1.505154270140522	1.7131159440597519	1.5461510910516822	1.6506346496887838	1.8730597225457315	1.887096876892191	2.054366201560772	1.3854780635215591	1.9469809987816926	1.4953188249345228	2.1429578286716104	2.176988595104329	1.880033942099802	1.7366780591697053	1.7130964158723812	1.4264159819587614	1.8092808739968347	1.8946796670863835	1.194734661141478	1.7528874602825557	1.4429394132501991	1.6503144924049238	1.4141044498139455	1.7588123198405468
original_glcm_DifferenceVariance	0.9962084070013812	0.9359355522604944	1.1122000967003993	0.5339821325149722	0.6381632675755211	0.3609413093782604	1.2031971524453033	0.9967633148162098	0.5375531649716349	0.6657524212879433	0.710772454774561	0.49210676827359595	0.9782332445873252	1.7367620600065392	0.5471353988150359	1.3496464397528514	1.7202809216022272	1.2035134730102308	1.460996547071033	0.6279403806011217	0.4638460621886329	0.8444022788503205	1.1826992870036004	0.8111564967490874	1.1281764639411163	0.5477700676465752	0.7757653595340568	0.5897551642612873	0.6910602326067177	0.9767297704000906	0.9853687384408972	1.6829470931153845	0.46225088367410083	1.0829654896243377	0.5532460767575772	1.4797307173937624	1.5611674513983782	0.9851587166396318	0.8131148783911961	0.7398932437596605	0.551316039926903	0.8610348575876187	1.0356401884474715	0.33776858611366894	0.8059462896801468	0.510640135226661	0.6901768845201706	0.4823237874576678	1.0980650242419308
original_glcm_Id	0.5870608031235343	0.6171301245768025	0.5977552985902794	0.6877214991377063	0.6562362598758551	0.7589787320815459	0.6035466587637607	0.5919314187133886	0.6881937122469339	0.6791278212584884	0.6391424265484044	0.7049464371346738	0.5909591632940105	0.5135981938779888	0.6720066622024632	0.5379296402665021	0.6185881392357626	0.5630875815721887	0.5605906779883232	0.6639982739611902	0.7133942686868279	0.6212901522412498	0.5664094646528212	0.6352721178861039	0.5707094013498591	0.6777116533451952	0.6344400112639837	0.6717934834348847	0.6426538210741859	0.5941591041291255	0.5874040864476071	0.5917857809220949	0.7140517397420799	0.5754379325965777	0.6885652010925015	0.5341591010089431	0.5285630962531036	0.5914926513440858	0.6285760863911088	0.6249175900581166	0.7172023527996306	0.6024328085833459	0.5949545362690059	0.7597755993240867	0.6184485034202953	0.7053009795832458	0.6450595423373964	0.706174919686575	0.6681132209805588
original_glcm_Idm	0.5472911949791116	0.5841679234362941	0.5605477637475041	0.6709090942901786	0.6331185963209989	0.7523346293778457	0.5671109112956209	0.5532038996690504	0.6713039950769463	0.6600414647808504	0.612870679230949	0.690763231914717	0.5518335975368838	0.45423030231422656	0.6525374930897522	0.48510496310754053	0.5860170810302131	0.5170934489208707	0.5141250999187043	0.642110831021134	0.7003472620251554	0.5899960959032271	0.5214373459137293	0.6063970208789998	0.5265405804678148	0.6589775483071141	0.6059202322509608	0.65159946091519	0.6165606458369286	0.5562724337495146	0.5478834885431474	0.5525323311432065	0.7016902540887379	0.532541748616642	0.6711886670613367	0.4804010859858238	0.47349228780174746	0.5530751203533896	0.5988860989122903	0.5949479446905992	0.7041010492538129	0.5668826797959713	0.5573500119552951	0.7538123038747351	0.5861725383419378	0.690643712111576	0.6196695128187859	0.6923586657904508	0.6444354009874816
original_glcm_Idmn	0.9953021064280198	0.9945538642732925	0.9951962250552842	0.9986291876879102	0.9966398988398176	0.9989773378156106	0.9954519752966585	0.990243700471985	0.9966844165456744	0.9968473449093518	0.9947645070298238	0.9976176874682364	0.995369397420568	0.9933237536658882	0.992115738292677	0.9947475324817366	0.9934740430721105	0.994250303484426	0.9945772337941676	0.9955353306079124	0.9954484752016565	0.9944284165739778	0.9907317923441414	0.9964836536975352	0.9899848837794405	0.9985493641316333	0.9962597024570159	0.995296685084932	0.9982259861255507	0.9939871774611362	0.9922722254190991	0.9983026289174967	0.9960951746681074	0.9972049668407171	0.9966207067348848	0.9927380192006979	0.9940738739760555	0.9932122267487512	0.9972268593375097	0.9917507526785065	0.9995905401781323	0.9939927594133049	0.9938189172067605	0.995035999389973	0.9950427870239478	0.9966287081492488	0.9959551763773694	0.9958559754226639	0.9943668371666224
original_glcm_Idn	0.9529758185233598	0.9513829856886779	0.9539834747488501	0.975322640435068	0.9613014595647561	0.9801925640554562	0.9560222074662708	0.9344869920131404	0.9626174371398025	0.964142091428416	0.9518943604852954	0.9684653701267243	0.953529402077087	0.9434702016446376	0.9426502895962585	0.9493137035297524	0.9522036276873055	0.9480859922950986	0.9506350731791056	0.9562419472867686	0.9577036543208499	0.950422886381475	0.9353527430969735	0.9606506792848715	0.9329459920529876	0.9743070240573792	0.9591274460999502	0.9553243767652458	0.9711185551267081	0.9476219413782923	0.9407042757313805	0.9734635761284842	0.9605613046099205	0.963001609241969	0.9624646360108102	0.9415993210229575	0.9468266810385721	0.9444756714588531	0.9644325668338655	0.9395835342457384	0.9870924840286085	0.9472794217103885	0.9474438351024049	0.957949460880503	0.9525043806011106	0.9631434820848159	0.9575095399972197	0.9591222446008424	0.9558792942150915
original_glcm_Imc1	-0.2730256312583097	-0.23089726223745852	-0.2304169543147601	-0.27067200166851435	-0.22588869294113187	-0.3386019396166357	-0.28126587473313547	-0.14498935528776344	-0.2554536631777404	-0.194256275795087	-0.2617437897493734	-0.3586803121259161	-0.09311493977562288	-0.11196048597111202	-0.24758018184856465	-0.13699021148394314	-0.23362505962023483	-0.1024090728106797	-0.2756080720684398	-0.27470255187421566	-0.14924290090040715	-0.17474657508811153	-0.13815021149237966	-0.2016516812907104	-0.10853733569839326	-0.12721250339957707	-0.2761773718834334	-0.2255746660947058	-0.2023263249427449	-0.18074494966890292	-0.14711024642451917	-0.26772327095846654	-0.3024314826761429	-0.2218571307256087	-0.2713417242641719	-0.13804425705896473	-0.13548437720426346	-0.12063088525961908	-0.2786370274327016	-0.21964241028753523	-0.36857969914180877	-0.15088575039561364	-0.21851028983731188	-0.19585339365952212	-0.1797703664384942	-0.4044226627194864	-0.280127204711674	-0.2800665990193514	-0.2492479228081336
original_glcm_Imc2	0.9132455846196581	0.8512429132727745	0.8686514981749974	0.8639104419715513	0.8242957767131058	0.8885633808844233	0.9188677354237544	0.7119512881772807	0.8415206627362861	0.7668373120248059	0.8764006644360524	0.9329847430529615	0.5313507662066779	0.6647696733085039	0.8409657185345204	0.722279066774393	0.8622230622376755	0.6009563965944074	0.9287478284950846	0.8802220323142259	0.6224238931640625	0.7581634062053924	0.7114761671023422	0.7961640371047712	0.6193091091921731	0.6045669222414644	0.8968788846372073	0.8108141740063235	0.7956120272891941	0.7893078234318442	0.7106777112693261	0.9117171054744304	0.8842642141442251	0.8614014812204552	0.8638892861313192	0.7207893386002817	0.7239900311580537	0.6467682025803482	0.9020602298731788	0.8362825501672329	0.937644257403644	0.7250177821692051	0.850938556838963	0.6914975235404744	0.766313198367559	0.9595340356620491	0.8962355187646551	0.8640889582295425	0.8574412095897637
original_glcm_InverseVariance	0.47935403495564477	0.47854996372355735	0.47625479390032577	0.48377172616437425	0.49231662531252535	0.4271137201752826	0.46813039606758217	0.4784144742545661	0.4819299462502752	0.4782421401638336	0.49803075027673976	0.47170045005332384	0.4774268601179844	0.4259435934760392	0.4933745117668558	0.45068817797836663	0.45680190149040656	0.4661245211829741	0.45973550115289713	0.48701593562706097	0.4645577556962862	0.48769001481032553	0.46901743005613766	0.4807769220130144	0.46939892023308727	0.4879667105486754	0.48666348528308856	0.48647649595824016	0.4935440938685293	0.4820598883979742	0.48093385943737454	0.4566092488900485	0.4688665543379399	0.47275037509839446	0.47675473521871836	0.444523167138731	0.4414267426182385	0.4824057397316155	0.4877740099939309	0.49557963077259676	0.4547708371718625	0.489619262129765	0.4809017049770502	0.4315732456642102	0.48650128953281935	0.46656863822034533	0.4943846325189949	0.47240074027533063	0.44931226953214504
original_glcm_JointAverage	10.713200976714756	9.661802839411955	12.50822919179305	22.371218859554627	10.805013073978033	19.77823074411721	15.240207907559862	7.506012586852067	10.319323824356898	12.036119668676509	11.914067109689856	10.729927176410918	11.863614369692263	13.92343693185228	6.643804993887775	10.003381051427068	15.99193308598308	12.184140100975917	14.205940591053423	9.958291882460166	8.35805619682341	10.166977255377633	10.273622835859403	10.381165009685311	10.010503925075522	9.531630135939166	8.902623034365204	8.806958164201383	8.740485380542705	9.311337449026677	8.045820749540498	11.53726888550624	7.780402850133659	18.888321450117477	7.906720121084356	9.97942010376279	14.814647474902896	9.728748118305957	12.005348230370954	8.719192632965132	39.858073363279104	11.373837301661116	12.506662288275432	6.039690647370829	10.503039683178697	8.004982105060446	10.838480737641211	7.887908405774804	12.909533359797381
original_glcm_JointEnergy	0.020362215807977112	0.04022446081118999	0.027029625939199955	0.05815901176473955	0.05219244097071734	0.08634361919267165	0.026265955004855936	0.04051010295644492	0.058825560316056694	0.07691166337049501	0.037500487383575025	0.053705196949351955	0.051219412638232195	0.022706433732960548	0.05710674617971068	0.024243126388977083	0.043457218618100854	0.03926623418683487	0.014490991298651055	0.0499413743965936	0.1144959111959881	0.04763514765201189	0.031004471476000137	0.046163584628555854	0.04062159949451722	0.09377851393426166	0.033589454215812935	0.06442714533598523	0.049615510806759626	0.035095354350952186	0.050096502556107314	0.0295995047822798	0.06046329055046998	0.023041916999548974	0.05452204666678187	0.022849309919971923	0.02211391081675314	0.04708864993423596	0.02952126060560912	0.03654447259536287	0.04810909166845824	0.04186427881935188	0.02961242563452265	0.15032222829954528	0.04122039898493161	0.036192884391900236	0.03569190167361315	0.06487221026710027	0.06334744523677785
original_glcm_JointEntropy	6.0122872366136315	5.3956461537662275	5.776121849618552	4.652708713145217	4.8357383339629685	4.01091490841374	5.9624651261628445	5.245111884114034	4.537933176605316	4.458108037535548	5.165965626732757	4.838792749078229	4.880515522666989	6.035983708443771	4.65452768620976	5.842723870491825	5.503881303437101	5.317100402204296	6.494780158025832	4.9657221809285765	3.7324092174293964	5.02752121065724	5.546573561786068	5.028301757043582	5.236371526708639	4.025416184448941	5.435622508057859	4.613136492720788	4.8871376824371575	5.410816627063071	5.043320851944087	6.013740546310124	4.483517541995638	5.8596960760480545	4.679403978239788	5.954166384517794	6.01523236079837	5.067577631970675	5.502900567646502	5.1773748621281195	4.828301133101258	5.117212874174371	5.629672801158321	3.3444313247682698	5.094322991319424	5.160099481569668	5.233798672887224	4.481616620935449	4.951197425334844
original_glcm_MCC	0.8518247505164083	0.811565961783855	0.7867876364873116	0.8006264047991289	0.7628545786954669	0.8245797191472144	0.874025928985659	0.630423203404734	0.7760617298951172	0.7416732430774545	0.8426888821629167	0.8915078604783374	0.4966999691898914	0.5907829199137704	0.8022760463086622	0.6460139619436702	0.8162261547139809	0.5566072222080324	0.8722852925732586	0.8498707022559299	0.5596007757418909	0.7209566981889319	0.6270239680446982	0.7256461036954082	0.5853936709656982	0.683511243635114	0.8332488432792086	0.7397006785639915	0.7218583395335954	0.7240228320797398	0.7643155960986319	0.8672864381027127	0.8149909376045237	0.8053173555688385	0.7904087742147253	0.6387872128352938	0.6522152915139579	0.588822172685535	0.8461416212879613	0.7613003085235358	0.8914896011089326	0.6432669042724993	0.7782011585476548	0.6279668738168915	0.6824415119049476	0.924684559107066	0.8445788552905426	0.7903459161291433	0.8003966253870172
original_glcm_MaximumProbability	0.03602432257856744	0.10495076692639849	0.05745518734232802	0.13367474182250955	0.11356419793741283	0.16494358508413245	0.07513853201075553	0.09300189372911424	0.10631826077036531	0.16897835533194286	0.0762957012908838	0.1387235361357699	0.1086296867362268	0.04878156244942026	0.12520616073545635	0.049078831909713135	0.10396693577491901	0.08548475695923002	0.030476995065537478	0.12375982118169658	0.22447696598141434	0.1026305461874368	0.06474824893497642	0.090556560090966	0.08687038457455397	0.16239089129182152	0.07045871930613341	0.14314979128588878	0.10388319423866045	0.07629641007886272	0.12338555302720507	0.1046916630824058	0.11120224658962176	0.04622259009777047	0.09763321380361571	0.04755179810507147	0.046187906233043356	0.09431629336607453	0.05452737426175823	0.07012066634388373	0.0947696086134566	0.08503509110540947	0.06301687479805465	0.30421660733722544	0.07921987785688157	0.06636134478875055	0.06950153625841418	0.12770925199631827	0.15319045005367715
original_glcm_SumAverage	21.42640195342951	19.323605678823906	25.016458383586112	44.74243771910925	21.61002614795607	39.556461488234426	30.48041581511973	15.012025173704139	20.6386476487138	24.072239337353015	23.828134219379713	21.45985435282184	23.727228739384522	27.846873863704566	13.28760998777555	20.006762102854136	31.983866171966156	24.368280201951826	28.411881182106843	19.91658376492033	16.716112393646824	20.333954510755255	20.54724567171881	20.762330019370623	20.021007850151044	19.063260271878328	17.80524606873041	17.61391632840276	17.480970761085427	18.622674898053354	16.091641499080996	23.074537771012515	15.56080570026732	37.776642900234954	15.813440242168712	19.958840207525586	29.629294949805782	19.457496236611913	24.010696460741897	17.438385265930265	79.71614672655818	22.74767460332223	25.013324576550865	12.079381294741664	21.006079366357394	16.009964210120895	21.67696147528242	15.775816811549607	25.819066719594765
original_glcm_SumEntropy	4.417449881896232	3.9292697213719032	4.180166532983386	3.593720232605143	3.611102354872822	3.3013610844745997	4.399550352468083	3.6660905569144284	3.4820393934622347	3.325554356204457	3.883825034813388	3.865594740337421	3.3157558775073728	4.006988033907342	3.5324610264475824	3.9820845164418293	4.0273412700751425	3.586207850016952	4.700137107431545	3.769959609262292	2.796844509778936	3.6043331004851544	3.825599914566379	3.6603648107178604	3.5529837128961583	2.924201434233086	4.075803242318665	3.481644579958407	3.597152006131023	3.845688461954769	3.501301157837194	4.358039675935062	3.548170906049489	4.193578810888978	3.6012292873424006	4.048147276246884	4.070135460407316	3.503604271331174	4.110596949085463	3.801397005995145	3.8828216631705272	3.618705931194218	4.065483818445146	2.657500258415124	3.6665917712791196	4.171852422180785	3.9462281866601283	3.507747620263793	3.7292594434386297
original_glcm_SumSquares	7.546052188723952	4.479426643524007	5.474642012687523	2.5722819009852134	2.6635938222304105	1.734568298553107	9.183379184663814	3.020420104856851	2.230050671776751	2.1103442297770805	3.8996702189594403	4.092006448208233	2.0954627312743526	5.020556581346047	2.476885344828517	4.574307202328534	7.872897749463098	2.9771705118262113	11.901127444013893	3.58672824350932	0.9863851426688144	2.8937525643922553	3.6773295539085327	2.977747816413439	2.910737568943632	1.2205258109339763	4.78350814048618	2.28930715500299	2.6145654528696642	3.777147280688776	2.912601880031668	10.172811559866789	2.3267056223632925	5.870284289171223	2.5469120947070496	4.935388139757096	5.193668189702715	2.585515277292269	5.20454967083814	3.369727463785755	4.029446726576861	2.759933934540287	5.051223119516028	0.7823591246301643	2.844571671262728	5.982641793138352	4.266339738386274	2.207289537323396	4.534216739517162
original_glrlm_GrayLevelNonUniformity	7848.048704308841	4263.907029899912	2743.432129722537	22508.793712484043	41666.470396574456	46997.04719899591	8120.624785632347	999.6975625153256	8809.034940916605	11138.730153214252	1095.727312382677	34073.14617509241	3424.301200705779	17372.380148808803	2035.425817321562	5560.014697407509	1171.874922689158	7427.025276777776	1821.6798433149484	66158.48644922508	32106.023199522835	7101.332661256055	2936.3586759640434	11580.494261634805	2558.626625189359	64156.05850822503	21204.955549383027	3676.9991777080572	27180.806687296248	5597.185136199352	234.4830475631787	3462.5452966532125	38039.65464339622	39205.29557461036	68638.832980791	14457.356922703357	23382.186046039566	1854.4726863038243	13592.185354087256	2087.149101549771	28053.707535703554	4112.787597889823	3024.952146868971	10231.40998734753	62859.4298806265	20074.03778475436	10835.785877209582	15742.255833858466	3486.5004366435637
original_glrlm_GrayLevelNonUniformityNormalized	0.09924813814597451	0.128771945868353	0.11693784933118762	0.17106224920209503	0.17051027975879537	0.1978127764945889	0.09854826721422488	0.14631730090954267	0.17491971344578341	0.19172251356847114	0.1395265244522039	0.13873767082271884	0.18379496474412382	0.12232887852145816	0.18221176703043648	0.1292085822075253	0.1237609502033181	0.1589355485026781	0.07892515232295826	0.154560649368041	0.25206785585087854	0.16666362438689206	0.13950765600903584	0.1571592855493598	0.15784756034455932	0.23855326493396384	0.13018537283634404	0.1768632770287081	0.16670004346792494	0.1394228730155524	0.1649229670731536	0.09592071683742559	0.17316493757892668	0.11244799710754264	0.16524535100640028	0.11988790453844501	0.119399767083426	0.1612247434931375	0.11756603120089786	0.14461379224188972	0.140801723310755	0.16098735841975773	0.11910885059777404	0.27659214564733053	0.1594687132096529	0.11636218907781763	0.12926364909529936	0.18133126789166404	0.14576864284780985
original_glrlm_GrayLevelVariance	7.581286866375399	5.63391618316021	6.299727639400966	2.899168071993896	2.964665306041979	2.1333158529948126	9.802850401716597	3.93109307831208	2.605032008324484	3.275834674176905	4.152222194348316	4.490780004946507	2.6536828044638026	5.744191496278706	2.5365739016350903	4.783449660598637	11.789514590057518	3.7562400527382893	11.842952324637226	3.763927863210296	1.3928386763048102	3.3145756371633195	4.349080736627675	3.4786306621003904	3.630959371737115	1.6385890596952482	4.954082221448889	3.0503312332675936	3.072238698280636	4.464880051100469	4.085784059812299	11.232773049012376	2.554163994062139	6.0163701587292495	2.8352193627708058	5.469744018608561	5.633229061122937	3.6699642564287194	5.415877748421334	3.651407382945977	4.176807970485718	3.2283061811158444	6.0019279893881325	1.0996461562496003	3.112137325891136	5.541853062360728	4.556254514496821	2.4819039413121797	6.869662901947118
original_glrlm_HighGrayLevelRunEmphasis	121.55295382434325	97.13625956945455	158.77821731402477	497.91373448342205	119.11653930411073	392.76348250605366	232.54139213852707	59.8899368802873	109.8766786988576	145.33126776258243	141.86310323495215	122.39662514333608	141.36593715765554	198.16114081100815	46.72107682197529	104.84637838011705	245.3723925291391	151.0220568552948	213.42413835710562	102.32040549484569	70.55365637359365	104.25149697834716	107.81776234785993	112.08809447096624	99.67258142552876	91.23885783466663	85.1374294608411	76.43513112375064	79.07313733487695	91.30925251001015	70.97602518905758	147.47508990145292	62.136953362972875	363.752501962463	65.11879609019348	103.1207220835298	222.78709308856125	97.74614469549611	151.28487056683383	77.02412349000741	1586.7707780955036	129.30485313219492	154.16826101380343	36.623740097881836	112.52774370541017	71.23299861135193	121.05371930605378	64.22926602695884	158.91008751577314
original_glrlm_LongRunEmphasis	2.6100576082095084	3.1571278307014934	2.686941235988784	4.5114077656750995	3.8104022879026824	8.295484004223393	2.9568040912109343	2.569217901060211	4.534780298541218	4.364633778460308	3.074251671492673	5.41758696439705	2.730490564645802	2.1105531282632004	3.839461919749383	2.157217888524607	3.128509604917033	2.4229946910629687	2.3280630092330963	4.156144345883291	6.488550587177458	3.1056714086661987	2.3799338243314736	3.6811145991847902	2.45782337187955	4.744711514889447	3.3867266466767707	4.028081558350289	3.5284118038071215	2.6901508339867055	2.332560990265897	2.8841999071740556	5.587353066679866	2.584320411540176	4.959288205100686	2.205283481375489	2.156513646799447	2.6142523953041428	3.296399864437402	2.969912947130244	5.75903287292067	2.745880376279921	2.6426744079720113	8.401307314136606	3.2929075134464867	5.307489701651516	3.5012598997245563	5.284279424879622	4.093844037610121
original_glrlm_LongRunHighGrayLevelEmphasis	309.33326533157407	301.3506085504097	430.3994738155403	2281.926128967849	456.1007849498105	3230.750211948759	724.4944547928759	151.5659313313847	487.86971426475895	640.3381432343928	452.73669758485744	610.576680958137	388.2453567078795	417.8204581266949	177.6913525590416	225.47893881127564	847.6323925023169	365.0609808642506	482.7737833100312	429.9862314274441	456.148783354504	331.5412831329905	258.52714613911763	396.63285657029826	252.7754684105909	435.3850835682709	278.80487359744177	324.2652885054768	273.8400925138144	238.8233590556896	157.81301581315861	374.8512362381156	349.36883361291086	929.3243897132323	313.39900671932855	227.6222547203249	482.15702944006534	252.9621226446011	485.1581089188895	234.68229978987043	9116.620442814958	362.628208503999	432.77761597297314	310.5806277277819	372.57344277629244	357.59483001844364	421.31514499773755	332.12709625736954	726.3066004208554
original_glrlm_LongRunLowGrayLevelEmphasis	0.029791580231828905	0.04049252825866908	0.020748917254651292	0.009106464532498085	0.03512306209490132	0.021651609894958145	0.015054199955460163	0.055660785593595476	0.04590180538171022	0.03221948871420155	0.02435164600311601	0.054293905222389194	0.020400381503681682	0.011930306954149582	0.10244561744559776	0.02534916588690994	0.015139221899483007	0.017661656046452815	0.014986334028672697	0.04777143572191908	0.09666338473379928	0.03342339404615366	0.02602570325816083	0.03757790332172613	0.028154067674159903	0.0542462561989578	0.05475562569861725	0.05817185257128862	0.051762314471947485	0.036259217170703864	0.04297527736901237	0.02867252456814929	0.10553704648746409	0.007692419869620012	0.09226352705830515	0.02682840807783958	0.010658218817293175	0.031047500014134907	0.026067408848024658	0.045686133590812125	0.0036874059106152598	0.022772330820282755	0.019093455679699025	0.24300187439360593	0.0322818092014781	0.13081100853917177	0.033727636937863216	0.0961156076627835	0.02770879567655101
original_glrlm_LowGrayLevelRunEmphasis	0.0111910236280441	0.014060722854177773	0.008588047570143502	0.00206764690073304	0.009574400259164974	0.002609721472800412	0.0054794017693789105	0.024076868167724405	0.010324543149235345	0.008258875125030613	0.008744881134093925	0.009556315436834006	0.007787064690774739	0.005844319493287494	0.027454761768459717	0.012126320791600271	0.006583683065937486	0.007644231077231044	0.00627706247718167	0.01185073042509344	0.015683360324143605	0.01165534482241455	0.011822318478820997	0.010210566465083991	0.012836114677441819	0.012002127580925186	0.015807610366872754	0.01741160449913696	0.015245839747639904	0.014067549912684007	0.019731369947391317	0.009418993887093684	0.0197612452322903	0.002953866292698307	0.01889856705953784	0.012868847020822848	0.005053675489830973	0.012977578875649542	0.007783693363953684	0.01656489018429426	0.0006456033054395502	0.008789155538016893	0.008167651220443068	0.031632106898221685	0.010118057253788655	0.021537684644475957	0.009840508339120427	0.018571771721810723	0.009435100280836502
original_glrlm_RunEntropy	4.655981522888864	4.513531336031443	4.541212494027326	4.401720341685729	4.279099575576835	4.62099554901233	4.809449336515015	4.124538019721949	4.317643111055763	4.3115298618404765	4.331460838859599	4.786075096214078	3.8575235856534467	4.209896089195565	4.162005222432486	4.142218029539759	4.668828846709503	4.017377125618756	4.835407384120058	4.469174885692096	4.006688352945014	4.154053757427082	4.146830944839639	4.293393648471836	3.9841591808166084	3.9220189321838563	4.568292135120437	4.2782553401519525	4.243496510575149	4.278709252728348	3.959874692828306	4.805884172907757	4.498187972542347	4.457860963512733	4.446803905909464	4.251098645643896	4.250617040396044	4.056498466457964	4.587772265616279	4.2429735851046635	4.799167118764242	4.0653502343277275	4.445159511512541	4.086693681933503	4.1825285697165535	4.956376003232946	4.519917832087706	4.42584227227573	4.595854292862668
original_glrlm_RunLengthNonUniformity	46379.42787269071	18434.07660480157	13575.364830203536	59173.63057340892	120236.28724967594	82727.37220122981	46414.537224030086	4120.6684916830545	23048.118260168238	27298.616937107796	4215.849594027011	104988.3530449791	11115.096032448668	95919.31462369331	5515.280501276088	28080.69415902427	5260.890162092055	29048.479919228936	14484.053831344721	205795.03726380487	54069.042611187746	23209.221190251792	13109.260411292069	38946.650816545916	10058.314162365883	125599.07170673148	84657.78076975179	10048.05332164798	83179.82920348771	23316.647171584813	890.0454700450048	21129.106833403897	90391.34326141392	208597.6444173331	186674.52078075128	78628.16779884839	128574.84453365763	6907.7833253323415	61539.537487105685	7921.042375698357	81385.06893495252	14745.77871184874	14829.244285751884	13342.474082158937	214436.9719272066	73288.24016783314	42727.86634735758	36894.94392722524	11807.945583216559
original_glrlm_RunLengthNonUniformityNormalized	0.5805006350896715	0.5494581482750125	0.5738071359126449	0.44104606695259707	0.4830607929369041	0.3372752488522635	0.5592171443045806	0.5969322838685645	0.4468777192493732	0.46423803528873836	0.5300994390977999	0.419371306072946	0.5865572519879646	0.6689553692930577	0.48279883418429603	0.6467075498199528	0.5528264946372237	0.6155820357639742	0.6238128999143806	0.4714634603206831	0.41031429837627065	0.5368783318854091	0.6171036698491326	0.5173634602388391	0.6139367169905199	0.4566259726995059	0.511323476101348	0.4751794795073701	0.5021444573372821	0.5755976861069739	0.621557430255794	0.58201179970784	0.4017055441278846	0.5912099963056737	0.43842330107147826	0.645511178858006	0.6512953738575339	0.594883211653636	0.5233118974468703	0.543160182122321	0.40031011561725216	0.5713595378412031	0.5790487438802242	0.34941859210828896	0.5331682299529851	0.415275105317718	0.5028025981891018	0.41455855882796266	0.4893697638776716
original_glrlm_RunPercentage	0.7249906239513629	0.6900836081945358	0.716006500674022	0.5973014081022749	0.6389456592941998	0.4821424967319955	0.6972587841479047	0.7349626241028956	0.6007293210573778	0.6082591025116141	0.6809042712813844	0.5667945945407962	0.7270559724828018	0.7916625360011639	0.6390241542068613	0.7776100440092635	0.684854879498903	0.7504329582677711	0.7544749898210004	0.6240394538469061	0.555157409260034	0.6861191207019502	0.751936001936002	0.6630614393992998	0.7487129678055167	0.6051804486832123	0.6639684034188871	0.6291420747407626	0.6561306984577814	0.718978937728938	0.7551814532645206	0.7094668150469746	0.5551215087955211	0.7326240213475409	0.5880485755637496	0.7751389490721229	0.7793966500430598	0.7317822156161549	0.6733217876389415	0.6926511483619362	0.5470930489114703	0.715591244780343	0.7217098684800707	0.492589073047921	0.6823018802726101	0.5655660682510472	0.6549455358119617	0.5695546728861018	0.6240706816042821
original_glrlm_RunVariance	0.6450695739139763	0.9317991965481114	0.6857842641234391	1.4933012565514536	1.1656901312159667	3.3320379284144357	0.8417415593231261	0.6414175557341377	1.5021703531835078	1.5111590116727103	0.8365070858804096	2.0325915563731916	0.7060859849882039	0.4506661022210833	1.1678451447770157	0.4536300679124436	0.9333181273018281	0.5798068282189507	0.5431577075373164	1.359988736535526	2.493069820032407	0.8624380717702032	0.5560077736577399	1.161584437796529	0.5969030156756017	1.6464952550741854	0.9887033840280405	1.2834607455877978	1.0454420910115225	0.689452907240585	0.528127912857764	0.8473242435636872	2.0013091009099906	0.6414864280812235	1.752877046094609	0.4814131886715066	0.4632020294702756	0.6691608042193562	0.9511466752896512	0.8041825945858181	2.172012863802416	0.7127338192817028	0.6636166159318466	3.3940576407156375	0.9467314779030599	1.9337697487112138	1.0509813409386248	1.8306832830236095	1.4096790091136657
original_glrlm_ShortRunEmphasis	0.7881960300877134	0.7659730836127363	0.784276762654521	0.6816947986942483	0.7152644468047826	0.5841783289216165	0.7748832698571644	0.7982822539602481	0.6855916671533239	0.7035739227539828	0.7522572680134102	0.6642709566508903	0.7892782413842231	0.8426185194385	0.7142421086549985	0.8299025051445466	0.7707502731096155	0.8103795747363409	0.8170045492777637	0.706512316352431	0.6515997323024517	0.7567410258126934	0.8116863195003782	0.7408354923305343	0.8090593857594899	0.6932253198128145	0.7381896263954317	0.7096404852188323	0.7306770300922125	0.7849544731415621	0.8144450724743245	0.7902852155948565	0.6478719871742118	0.7946808763036071	0.6787203966354992	0.8288256853731137	0.8329245864044844	0.7970922741842572	0.7468163838128917	0.7626060135010869	0.6489952854781115	0.7816593111475447	0.7874758890040181	0.5962174658991212	0.7520468637513017	0.6607050349280807	0.7326812844082202	0.6571861390809044	0.7247737487972397
original_glrlm_ShortRunHighGrayLevelEmphasis	96.28931673742548	74.33057193594935	123.77295797715512	337.5948530191221	85.0751772550257	228.39556147982464	176.5688039708521	47.98823401134792	75.75871860249276	101.58562832838066	105.2054871232949	82.42791715034309	111.40467613226609	166.91135304709013	33.425598523956424	87.07723760998601	181.6705596389973	122.3801134147353	174.54592861517386	72.15730667817105	45.79178374960237	78.25899584567141	87.16270480483828	83.65791011417372	79.85335795506674	63.00618609082229	63.38012701433463	53.03810195337087	57.97237704460201	72.10768894406408	58.67543586328207	119.51482833071191	39.96103530126289	289.72287133817247	44.20366401481196	85.39639471493345	185.37296714634073	78.09898374446814	113.66084841332136	58.15227644524203	1025.975781902761	100.39108966588945	119.05137032301576	21.6140089102958	84.46741923625622	47.23336992325772	88.54456069902201	42.24999300206736	109.5536016841007
original_glrlm_ShortRunLowGrayLevelEmphasis	0.008810861815903789	0.011180335106579509	0.007014103930594039	0.0014227010539461687	0.006949968825277696	0.001539807527725787	0.004373202037267665	0.019895838618683485	0.0071788659523516025	0.006090691538534976	0.006835057757626374	0.00634255669453638	0.006234088034557641	0.004976380441186326	0.019907666480483158	0.010174085493241067	0.005581734009297987	0.006297042462548094	0.005148827980848272	0.008449394828060234	0.010523180151335925	0.00907760643404975	0.009865753987162456	0.007619496459848292	0.010758265110666656	0.008497406524406318	0.011656281416185726	0.013317341449774077	0.01135235237201246	0.011259792746132539	0.01647401660315452	0.007422220221099523	0.013186451328928758	0.00234648856682432	0.013099180321118203	0.010859139677649458	0.004238766489596693	0.010674863622612536	0.005814625662933445	0.01299121587966884	0.0004237095866437094	0.007003762080586532	0.006690784224863046	0.019799659392485312	0.007699786688629417	0.013971838279768719	0.007308330997767185	0.012441093628933624	0.007701652374491273
original_gldm_DependenceEntropy	7.304828934539	7.046766546410709	7.221389764908654	6.917081051000848	6.838273307319089	6.858113287602626	7.449165169784866	6.676981764584743	6.833796894936258	6.71855686549962	6.8553611568391535	7.230985882840794	6.339849778335546	6.744146749112979	6.772586682970207	6.722494036648177	7.147978628613848	6.498612493576977	7.5237365390905335	7.042791971475252	6.308310503978335	6.722343544631125	6.737283974592361	6.893531409303243	6.479164278178493	6.283275232762075	7.2185400185551	6.731012058975326	6.772379841224327	6.837838806395646	6.388334010501825	7.366923702537729	6.98749376187239	7.114704463255199	6.9984660266725935	6.82877717165471	6.8436622737279045	6.517540087228235	7.264236072668217	6.882538020933094	7.301705356855971	6.643603930926285	7.037725831369263	6.21676870726506	6.812681057786371	7.5300272138945985	7.115774549773109	6.923431936204519	7.018117619242809
original_gldm_DependenceNonUniformity	8620.985245060303	3047.9027240607948	2343.5522378946084	12716.015802933467	23765.10475584631	23823.720952700573	7554.388057299211	676.4184443007972	4679.673232576463	4975.357593508225	825.8596445600347	22715.197663672323	1850.6735459662289	16219.499361195261	1058.7292846114256	4962.98904911634	767.3659191523333	4873.329538144861	2449.847676926093	40381.190723086605	11433.728295805855	4111.323417976622	2195.031031031031	6681.780423137277	1644.9164700985152	24703.617463241935	16227.610875386703	1926.280967134439	15938.641370360967	4055.3046830177855	140.9744408945687	3157.4057474658007	21061.17487788669	36820.70898917468	38100.97269316139	13730.640481518636	22046.09579093211	1105.9475161022895	11027.27993875139	1413.7206298910173	18473.41805850239	2577.5669021982953	2495.797451432147	3569.8629873255254	38568.16080207949	16454.734277084583	8074.607389000891	8210.067318111074	1872.5836935733187
original_gldm_DependenceNonUniformityNormalized	0.07900752634865925	0.06371966475154799	0.07155010801412372	0.05776095191408304	0.062213456151935534	0.04845617547406326	0.06399474834006126	0.07287421291756058	0.05586602240260324	0.052229790292867076	0.07159598132293322	0.052482342759214824	0.07233714610562184	0.09048989551048735	0.06054379165159408	0.08968500938082945	0.055690973158598826	0.07836950884704845	0.08004468656231108	0.058944017567494754	0.050067559513263166	0.0662849402333998	0.07847243783179719	0.06025810673247548	0.0760795740298097	0.05577746799077421	0.06614254686453945	0.05851044794163292	0.06423271380299335	0.07270698298583235	0.07506626245717182	0.062147539562361985	0.053219861772245566	0.07733720849805438	0.05396914161957315	0.08829539625947627	0.08777290379075738	0.07052786914752181	0.06420205019097334	0.06787270775798249	0.05070559705567358	0.07227363453898315	0.0709900574972878	0.04772799330613302	0.06679059241955479	0.053845963948586435	0.06309568653789747	0.05391534715098849	0.04906032889447768
original_gldm_DependenceVariance	13.486371416799779	19.70802694305016	16.470247203038376	22.82736359566877	19.68138201094136	31.26490113609965	20.366293454457114	15.82586333059735	23.798295731051308	27.069321247013395	16.076810385985322	27.19568355077179	15.008893626987396	9.92305737581953	20.478411285823814	9.988786476653155	26.150999763031702	12.83992860156192	14.61116051076367	22.090935796514817	29.23877253328469	17.45086964030217	12.888178422748709	21.237436426862043	13.630684965422027	23.834812708838815	18.494865670309704	22.231085478530233	18.46885628829487	15.007828614628583	15.899582747830662	22.75641874665441	26.289697783987737	13.372553095773572	25.65086361481805	10.583124343433735	10.491785689171067	15.728724097233195	18.677360652167497	16.81032882262815	29.375025818858905	15.054845520833396	15.627000737917628	32.116945247605926	17.178190730634025	26.820599590903022	19.066899838873493	25.64714356255221	32.16592729279908
original_gldm_GrayLevelNonUniformity	10833.561072619965	6885.20793176259	3964.6753373633755	39885.22203144234	69042.07697785037	103827.24552989393	12526.204909908765	1477.039646627882	15390.62481197622	21216.80665343957	1639.911833550065	66179.82288085468	5100.644777986241	22905.163288533317	3306.6129696345856	7340.925873721493	2002.4867552071994	10675.845072687509	2402.0794615434884	113619.65512927744	66708.37648336442	11105.76340185409	4087.9992134992135	18657.89385495013	3696.216872485084	119897.5951916477	32615.559592081292	6478.590122106798	44151.5782162417	8265.081074297188	344.89563365282214	5593.242850113178	70610.70115657037	54215.32293228819	121888.68426450153	19301.729004295597	30999.979926106414	2795.8615521969264	20538.76888547325	3080.444812521004	51484.92480381635	6074.67866756393	4416.272179082402	24688.90101074924	95696.01812627609	34906.62289218525	17062.956413021395	29231.56762347564	6829.630930860122
original_gldm_GrayLevelVariance	7.533626825045509	5.0034939953513184	5.827141709352959	2.6604968293425246	2.707507007516299	1.8270966212108917	9.636307063878567	3.476085456807157	2.330158074987009	2.527704756781826	4.026996136407747	4.151166722081097	2.298828923269253	5.328979180980105	2.434162444207874	4.551460373969211	9.778884145994065	3.3145315707339433	12.058812352073002	3.5803555004748833	1.0762720025348678	2.9988726510110455	3.9767176051764213	3.0754575053078965	3.2466835025271834	1.315911400487079	4.790113802201837	2.5715717787643495	2.7338548026092657	4.061132622398043	3.534212069350736	10.33005526523416	2.378873625993049	5.8732957266360195	2.6030940248587875	5.133247014108666	5.3172148380745945	3.1366499128052294	5.248267169850046	3.469555718576069	4.143873027309593	2.9274357105931217	5.556980153558034	0.8344181164835666	2.8822880519536564	5.90624922174933	4.3353424344209	2.244622871087396	5.459379144693768
original_gldm_HighGrayLevelEmphasis	120.54824223761868	96.78985219409195	159.6147035476583	501.2126832281773	119.3320479694654	392.7039346696362	238.0123679551365	59.5371687136393	108.95970918988611	146.1286492614871	144.18508885999134	119.10080034009833	141.66412601626016	198.16972679241914	46.56350431749299	104.72754707434312	256.72189563829016	150.94617586517433	212.05123178461739	102.66147017050638	70.64023979051173	105.2801773478436	108.21853996853997	110.61931172555597	100.91457379399658	91.55668825186952	84.08918126867283	78.2909604519774	78.58520023051597	90.43685456110155	69.66453674121406	141.37204999507924	62.449824252853524	362.40175297097704	64.64074325367541	103.19097409779562	223.08165719108817	97.38792168866782	149.858697360837	77.91391809496375	1589.1517784847128	130.4139748766263	157.97906533549508	36.87518049093534	112.79195738498119	70.22529606759406	120.9884742213262	63.833573028100105	167.66415153658727
original_gldm_LargeDependenceEmphasis	79.9128450456395	101.75224217590366	86.7588691457532	154.39201177384408	127.57972790077305	240.48073344113251	99.06575347107508	78.09329885800474	153.32631377886017	152.17943711355358	102.5015171218032	177.58520479834388	80.56292995622263	51.09804676385425	128.33436266941158	55.986193935451226	110.67646418462878	68.92120159526566	69.1294517414886	138.19100480675894	187.14080029426447	101.37301088270858	68.38567138567139	116.50289486499648	70.38374728273438	150.74198457425672	113.30055880950343	135.48976368385883	117.2844212316484	84.00656196213426	70.14696485623003	95.92498769806122	184.21518475560913	76.60328582290498	162.79222552576076	57.456143735370524	55.86126638319558	79.30801607040367	108.8064380905804	97.64967113159537	192.59048876421457	85.52461866307762	83.45117615268651	233.54922723140274	102.92858936460189	177.99456459492978	118.4960382577711	174.2817300051879	148.24850009169745
original_gldm_LargeDependenceHighGrayLevelEmphasis	9231.827376370102	9586.260552338344	14008.162422910178	78504.82779844559	15281.22927645271	94109.10303973315	25190.498699670472	4507.592975651799	16378.137442399064	22399.754994278755	15543.335674035545	19760.023954752134	11483.41936366479	10093.101890750442	5894.176473952079	5843.183942318118	31672.524493794906	10352.219879711824	13836.042279291642	14315.290614047764	13200.30870182076	10988.43177750907	7459.472794222795	12333.245324026477	7447.64922991536	13867.125011289332	9156.145355685714	11149.410515764534	9024.328916454084	7283.672547332186	4556.243876464324	11255.881684873537	11564.812351069771	27273.733158162257	10263.85398674461	5929.7879337397435	12516.848979981845	7600.804157898093	15785.861212512882	7890.184598396467	305884.5353322702	11474.02652534769	14337.038598287681	8656.153778276914	11691.241032541402	12045.312010576297	14235.664330254584	10932.287114928715	27553.76800544945
original_gldm_LargeDependenceLowGrayLevelEmphasis	0.9346984686496659	1.2307145162896427	0.6121095263941346	0.30921747408462197	1.1589585984821091	0.6238171992845519	0.4798047662941877	1.5509344101967577	1.5405320011534969	1.0727674933947533	0.7605276506871593	1.7850000834057413	0.584506085202772	0.2780000143651698	3.392540573890379	0.6329836642253478	0.4197837131341731	0.48168832084680613	0.46350255216846176	1.5762459794712549	2.7432651349535515	1.038886615344984	0.6979311121893929	1.1853951045782465	0.7231473906007837	1.693880007569093	1.853282609316344	1.7930125819705753	1.6846676826050033	1.0987861010412026	1.1903882656154294	0.9953992221451051	3.4252826614283505	0.22956688237139036	2.9874540299986414	0.6566490933656097	0.26986086270654913	0.8788459372796111	0.8662903192383399	1.4239169307154333	0.1226222624958702	0.6791540504912914	0.5417448496888895	6.658915115959798	0.9895371699935726	4.405017372200311	1.1274913058967935	3.137459201424667	0.8449154115416333
original_gldm_LowGrayLevelEmphasis	0.011246483955763133	0.013483147444266787	0.008197291416676309	0.0020459022247266935	0.009417387724448698	0.002597846577007599	0.0052988319807242765	0.02307662220515301	0.010204468939875887	0.007834363326850882	0.008372669539363923	0.009675646631212833	0.007655266551951716	0.0057683600497502934	0.02706297406937889	0.01197204210666158	0.005806660886109784	0.007495564045733655	0.006295280725157214	0.011713606485532	0.015242545848688614	0.011267688165611574	0.011444869980579862	0.010168743504507997	0.012274525588732002	0.011726571121770819	0.01589645486403305	0.01600217813019297	0.014956492653321317	0.013783988525189451	0.01916188013354114	0.009552467443837863	0.01925395304647791	0.002959211291760383	0.018615834037529665	0.012585806009298792	0.005010001478360559	0.01250228745301734	0.007809983814140978	0.016039729728559042	0.0006405979076512846	0.008583444707415499	0.007774850961810211	0.030170227983255096	0.009980160685344993	0.022450595204646207	0.009720429041146901	0.018304658501773347	0.008140975822340978
original_gldm_SmallDependenceEmphasis	0.040362936978418314	0.040972899785350354	0.04559099943716762	0.022631976850925203	0.02924097285178795	0.014103102481480024	0.04627532800249624	0.05606863802606328	0.025781475184700534	0.03432977908626782	0.031144407911446074	0.021108052624458633	0.05208527677670644	0.07972891786349832	0.03035548301496739	0.06686356704245948	0.06279424022859427	0.06103523624871185	0.06208729614942896	0.02725551992774909	0.022967222336795316	0.04107591622546848	0.061991318902740296	0.037070282959197294	0.06316856150922188	0.029183931318882517	0.03033499431873205	0.028532329405693797	0.03227106932614262	0.04747214270262667	0.0731393685018005	0.05920972428816059	0.020072268282943978	0.04966936492079368	0.0233427716947575	0.06447899444420026	0.07102926808511024	0.059549802296954585	0.03858357685968769	0.04186705552489171	0.01950875494475573	0.04810123541447058	0.05185288423704461	0.016265177334790888	0.03878453854250434	0.01861559230169863	0.034154925899987726	0.02107582329938485	0.04355596947842423
original_gldm_SmallDependenceHighGrayLevelEmphasis	4.860844485577989	3.732274332047539	6.4986816409020385	10.872229090494885	3.4061128981195403	5.368146711502771	8.865701846141974	3.3808485605337575	2.8402319554710034	4.598160568771426	3.8518872940581903	2.5457001209496526	7.278391490280938	15.65799849508461	1.3924440951182364	7.238428203550172	11.128664161161328	9.117354575270683	11.978461233202735	2.772978797248136	1.5301201519100578	3.983093994879889	6.216786205960188	4.079053455326124	5.771940759245416	2.5962163574343213	2.6624148857848966	1.8096508660788724	2.550356277753955	4.360174371841925	6.24310807113584	9.582560446136846	1.148963789564431	18.164684867390243	1.4249019740343414	6.566904568683219	15.59576253267205	5.712936602025577	5.965065276915332	2.9853491848461187	29.45341697118277	5.888519641943155	6.703018365533028	0.5603230717674739	4.293188234941891	1.2915001121156306	3.9044432364618307	1.2709076264284198	4.77927602261581
original_gldm_SmallDependenceLowGrayLevelEmphasis	0.0005346677022464714	0.0008977782803726885	0.0006576473936955179	5.49411314567355e-05	0.00035316659868483107	4.12169924481183e-05	0.00039115184616076267	0.0021473045077346855	0.0003425653636914335	0.0003906686282704129	0.00047287096666188906	0.00023032419282913988	0.0005213902600192115	0.0005585010731891034	0.001110850233827674	0.0009935438210095036	0.0007632469803287571	0.0006021514044131294	0.000504911437128311	0.0003681965342133137	0.0004973642696536886	0.0007660346990153714	0.0012062239364692513	0.00046752037583889985	0.0013271491263599988	0.0004285972690901246	0.0005659771583526387	0.0011082809760950122	0.0006575150396204452	0.000992946197311928	0.0020831481085896715	0.0007464843182263722	0.0005820397733257887	0.0001545363961496353	0.0005967702561702128	0.0011552874496499731	0.0004108533712936888	0.0012763919213738578	0.0003323820401571023	0.0009965312450200953	1.7828961967549596e-05	0.0005665552524541023	0.0006735131421379653	0.0007444348482679769	0.00046478291743217316	0.00046945659185452035	0.0004279661053095068	0.0005243741022179597	0.0010814603141565044
original_glszm_GrayLevelNonUniformity	172.27407407407406	112.55622641509434	71.32767232767233	291.93891797556716	724.0304818092428	428.44870410367173	254.03086588363834	37.99251870324189	147.37584803256445	237.50355731225295	20.04977375565611	511.2380859754912	118.9727626459144	848.3231575144508	49.73118279569893	219.65893271461718	53.907911802853434	282.46841560234725	90.96268656716418	1141.0797074954296	487.99353321575546	190.76248612652608	108.77950310559007	269.8766114180479	107.75855513307985	1447.8210434593182	358.64796532627014	63.712605042016804	521.5538401407074	160.01135749053543	13.0	153.34640810929926	554.8043969591124	1185.6419818506988	1161.3935621014273	558.4413754227734	1031.459041262136	68.4421052631579	344.7473879730671	57.94991364421416	441.8018912529551	115.6508875739645	107.3586956521739	129.99042407660738	1470.4041109829727	255.86857142857144	284.77088948787065	232.70162162162163	101.60103626943005
original_glszm_GrayLevelNonUniformityNormalized	0.07506495602356168	0.08494809540761837	0.07125641591176057	0.10189840068955225	0.1017039586752694	0.11567189635628286	0.06938838183109487	0.09474443566893241	0.09998361467609529	0.09387492383883517	0.09072295817038963	0.09944331569256781	0.11573225938318521	0.07661878228996125	0.13368597525725517	0.08494158264293007	0.0699194705614182	0.09750376789863557	0.06788260191579416	0.10430344675460966	0.14344313145671825	0.10586153503136853	0.08445613595154508	0.09940206682064379	0.10243208662840289	0.15769753223606559	0.08635876843878405	0.10708000847397782	0.101925706496132	0.08653940372662813	0.11403508771929824	0.06758325610810897	0.11399309573846567	0.07853493951451936	0.11756185465142496	0.07869805177885758	0.07823566757146055	0.09005540166204987	0.08004350777178247	0.1000862066394027	0.10444489154916196	0.09776068264916694	0.08335302457466919	0.17782547753297864	0.09974927827033259	0.09138163265306122	0.09594706519133107	0.12578466033601168	0.0752043199625685
original_glszm_GrayLevelVariance	16.0562044038143	14.684488999644001	17.012731524220037	10.655992495332425	9.224045480044943	7.552376320153567	17.673042167449914	11.372367087269357	8.879361671965816	11.170792232342327	11.581294404291478	9.532559529874538	10.312445116504412	15.40259818517105	5.739413516013412	12.542562157228312	18.151957889849456	13.405202124869632	17.779062151926933	8.895795004495184	6.159869302595803	10.32049757268099	13.178569017399022	9.997659276443196	10.742437905709206	6.414948015477046	12.250176591741983	10.268331332533013	10.303816242241494	14.092571050494017	11.185287780855647	34.84286280624067	7.579869019725815	13.505257878235373	7.782721122976414	14.595362488862678	14.50965405418417	13.153434903047092	12.600329300161956	9.22971235618555	17.00736381469745	10.459636338692192	13.85854133713977	4.532209498821958	9.041875118423706	10.197853954081634	10.686953628460994	7.010591380569759	14.65840091036549
original_glszm_HighGrayLevelZoneEmphasis	116.01263616557735	85.96905660377358	126.79120879120879	464.487260034904	115.05464250596994	370.20599352051835	164.06255121551487	62.45386533665835	110.67842605156038	126.12648221343873	105.87330316742081	116.3156973351488	137.75194552529183	193.56674494219652	46.36290322580645	111.37045630317093	148.12970168612193	148.48463928201588	175.22537313432835	101.97595978062157	64.25455614344503	90.53329633740289	94.15062111801242	105.13738489871086	86.07889733840304	88.85644265330573	91.19166867324826	55.734453781512606	78.4655071330858	91.21687398593835	93.7719298245614	165.5112384310269	53.91884117526197	364.93674239915214	57.42251240004049	100.8108793686584	216.63721177184465	95.67631578947369	157.66101694915255	67.1105354058722	1436.85390070922	117.73879966187658	113.61024844720497	33.406292749658	109.63021504646903	69.46035714285715	107.72405660377359	55.6254054054054	92.76683937823834
original_glszm_LargeAreaEmphasis	426299.80305010895	222421.96	106713.81418581419	2847758.5162303667	3341376.029638994	13158624.242710583	342356.91805517615	29370.48379052369	775044.0827679783	747239.2786561265	79182.23076923077	4959104.986578487	111983.55252918288	278561.2094472543	139835.15322580645	126251.40293890178	31626.281452658885	203327.68795305488	41091.932835820895	6504083.966636198	4272329.434450324	350245.77857935627	76002.06366459628	668251.1101289134	66325.06939163498	5491107.52554188	1713570.595473152	338283.49579831935	1979056.8397498534	215964.2736614386	5029.438596491228	102704.37505509035	5235444.584138073	1432617.2250115918	7932129.226136249	341624.4191093574	453158.661256068	50221.856578947365	719776.8221499884	94880.57167530224	4004228.779432624	164160.74894336433	104358.60636645963	2461237.975376197	3287942.0805237093	3329690.7775	639329.8045822103	2233177.058918919	169874.41228719466
original_glszm_LargeAreaHighGrayLevelEmphasis	51419493.32723311	19566972.684528302	17273860.695304696	1456252019.366492	411274362.92189914	5099654388.635799	92324123.87872165	1622762.693266833	83179263.07259159	109563418.38774703	12015920.891402716	523176076.4746158	15939697.934824903	52446125.71784682	5855506.946236559	13154406.244006187	9174392.105058366	30450846.676907144	8346339.741791044	715434395.2669104	295326246.13786006	38595659.29578246	8233781.9619565215	69590851.11933702	7071072.117870723	499420727.6337	143121661.3094149	27415471.91764706	146852202.20578465	17999715.565170363	321383.350877193	11143133.916703394	331141774.09800696	529941537.58687156	500913381.2891993	34970620.275084555	105173760.4675364	4735465.407894737	107148927.4320873	7049642.4438687395	6463444246.117258	21788709.922231615	17628034.54658385	89787913.08891928	373624840.31049454	228617425.68714285	74633037.35208894	135627907.89891893	31307605.161361955
original_glszm_LargeAreaLowGrayLevelEmphasis	4076.318347646353	2680.756290591282	689.8046333651888	5613.656869370711	27950.803337264824	34269.59359231487	1356.1147402653025	572.1786931256	7561.226520878085	5171.527282640573	556.0210815439161	50336.328728594635	799.4816889202533	1522.1859070594128	3646.3960468943815	1299.5376644513133	110.47119988907346	1385.580673342045	238.97060761403617	62453.17211257106	63069.64781760891	3289.4963493893542	735.76530500217	6707.467930914933	641.1434965156556	61467.4723634038	22775.23406858717	4327.9517592836055	28121.419460242676	2737.726580715068	82.41482216999704	1081.190071895547	89638.06609867082	4013.027805943733	136853.3614839467	3581.900279639398	2015.237645534193	547.3735571828114	5320.762104846603	1396.619746332898	2495.658760989408	1275.7701518020085	647.6385362687546	69669.59177807959	30140.590596297763	67333.15388791804	6005.17594974118	38986.46232116593	934.8487113236862
original_glszm_LowGrayLevelZoneEmphasis	0.017688334606676872	0.02967611522061021	0.0219390542971393	0.0027594854743690717	0.014845505070415568	0.003252068110380763	0.011092626631539901	0.049279032189296815	0.016558631587785984	0.015198839568281618	0.02659758365115786	0.0130436869815317	0.011463849583440352	0.008016458038489731	0.044602881317536515	0.017515379761913547	0.01589577793204106	0.011868191083055184	0.010367020105872402	0.01579219097772566	0.027236603768072316	0.02392087279328171	0.02499403916210181	0.01498048788347662	0.027071273936706358	0.016517639407285588	0.023597578991940718	0.05971500369001966	0.026318074592444705	0.027290594414807426	0.03166750802994534	0.015424634251369206	0.03878204392475469	0.003295407075229117	0.03346947544385958	0.022703345423427577	0.006387205632470668	0.027105947162470372	0.009680584017340907	0.03142328255301422	0.001118031041605292	0.014126565646174531	0.017072986336566672	0.0612241622843427	0.013855695723990325	0.032903655252622135	0.015138321224279504	0.03311806860707544	0.032515921548474075
original_glszm_SizeZoneNonUniformity	585.0714596949891	270.90792452830186	241.84515484515484	670.2998254799302	1708.4650934119961	697.2224622030237	991.3004643540016	96.1072319201995	316.0963364993216	649.8869565217391	42.89140271493213	1257.325228554756	233.4533073929961	3371.32225433526	78.35483870967742	808.1832946635731	201.76783398184176	821.4383845357266	410.64328358208957	2732.632723948812	734.6184597295709	479.8124306326304	384.638198757764	655.0802946593002	308.9239543726236	2230.0232000871365	1006.3623886347219	123.54789915966387	1323.1618135626343	485.95294753921036	33.49122807017544	672.589246364037	1056.095541401274	4609.299397231238	2083.951918210345	1919.533821871477	4004.4918082524273	205.16315789473686	1299.9932667750174	170.18480138169258	871.2671394799054	359.5105663567202	376.2826086956522	133.09575923392612	3923.8580150600365	622.4628571428572	825.3699460916442	409.5772972972973	334.6417468541821
original_glszm_SizeZoneNonUniformityNormalized	0.25493309790631336	0.20445881096475615	0.241603551293861	0.2339615446701327	0.23998666855063858	0.18823500599433687	0.27077313967604527	0.23966890753166958	0.21444798948393595	0.2568723148307269	0.19407874531643496	0.24456822185465005	0.22709465699707793	0.30449081054328575	0.21063128685397156	0.3125225424066408	0.2616962827261242	0.2835479408131607	0.30645021162842506	0.24978361279239594	0.21593723096107315	0.26626660967404575	0.2986321418926739	0.24128187648593008	0.2936539490234064	0.24289545802060086	0.24232178873939847	0.20764352799943506	0.25858155434094865	0.2628193334446784	0.29378270236996	0.2964254060661247	0.2169910707625383	0.3053122737783161	0.21094765848874839	0.2705092759119894	0.30373875972788433	0.2699515235457064	0.30183266003599196	0.29392884521881274	0.20597331902598237	0.30389735110458177	0.2921448825276803	0.1820735420436746	0.26618669120548377	0.2223081632653061	0.27808960447831677	0.22139313367421476	0.2476992944886618
original_glszm_SmallAreaEmphasis	0.5180272712777849	0.4509691020098901	0.5023226233763886	0.49379169559274216	0.4996646417014772	0.4363922444831861	0.5323927551200865	0.49745721107703905	0.4664934311872844	0.5184006145789145	0.43560178850700915	0.5060333708111664	0.4813984741044585	0.5694034066017644	0.4595750416393025	0.5767798933087764	0.5235119081977713	0.5471753587446789	0.5700521541718649	0.5118111867811057	0.4712195343528073	0.5276732543519257	0.5632671170719282	0.5013276276473287	0.5603263687597726	0.5007818317744973	0.5028099508087408	0.4591840705656722	0.5216737324885453	0.5249958235990206	0.5588262290627459	0.5594147532376286	0.471894808626386	0.57071598578203	0.4579250736874704	0.5330186691327726	0.5685209402796643	0.5316767448925208	0.5666817300093868	0.5590437360734638	0.4570773723816756	0.5714468427917927	0.5577204501168114	0.42384798311793054	0.5289440458623204	0.47990434309186875	0.5410477122038232	0.4768653048785044	0.5096878087056042
original_glszm_SmallAreaHighGrayLevelEmphasis	59.859139537964495	38.3215378637436	62.75598780161846	227.12103884498993	56.29172092860357	161.4232788183752	83.32671223955836	29.374074724725666	51.099452332715515	66.15823190582584	44.23866674786822	58.34028059701364	67.09217336175617	110.96455258342763	20.560168051899975	64.86532425847798	77.2537355055306	81.13271813056826	95.45514559563098	51.60995038953615	28.718134757038932	47.88859941844136	53.47744254800214	51.768799003147834	48.89888081499907	43.76106565394427	43.906678929121824	22.859685461150633	41.339994868946256	48.39002788043895	55.152546423905186	95.08666365915875	24.5759815022319	207.72017527734747	25.51038195217902	53.971377697288005	124.00053559910192	48.96354349793174	88.28290568179912	38.20819806060408	641.749781183003	68.0266656051555	62.41826557375232	13.54129993418554	57.67522765179719	31.046054169255008	58.388243276487444	26.104188683409156	42.10597252529746
original_glszm_SmallAreaLowGrayLevelEmphasis	0.009145330985707434	0.015099639984084695	0.010872131484913476	0.001579807793352857	0.007951660740194672	0.001588103188805433	0.006628094645842217	0.027578876622619673	0.00794448211856591	0.0067383638686157685	0.010883331906396633	0.006613823956363891	0.00627257465258511	0.004632863075647496	0.023608499550654267	0.01039535740455274	0.008039497384985132	0.006528129646880565	0.0058286409731636716	0.00828580479059039	0.014636359347999919	0.014971062383198412	0.01583819213677518	0.00829596017380474	0.01632000336050396	0.008876892269570719	0.012597270122439216	0.03435457203232421	0.01418111645114021	0.01561929160660769	0.020412928643142505	0.009336439639726697	0.020798908794265474	0.0019318314719094121	0.016833941860792553	0.013063936348316324	0.003728992669476531	0.01610659260377094	0.005536460301853292	0.01792899222529344	0.000734196850905859	0.008729069549558963	0.010044533866290322	0.029811229681097486	0.007578158442550961	0.01687854187666913	0.008476784476879605	0.016850116262825277	0.02065310451847159
original_glszm_ZoneEntropy	6.698033462821601	6.690953591108463	6.710113660634556	6.516897614958364	6.4619693416149735	6.664609909699065	6.694001204017398	6.068386658389315	6.471519392676102	6.389199610963503	6.097057323637932	6.511553162498989	6.22917096442657	6.454738496747295	5.852352237200612	6.152726505919208	6.51855107102363	6.235116308592885	6.348448832831572	6.41363545112267	6.1713336415588405	6.1499895317692275	6.147707376824496	6.423708932180148	5.990225194004305	5.866001647649024	6.6696222154387055	6.213008267642484	6.3669328741589535	6.393793349615082	5.284982256227196	6.661923340567735	6.415777955569926	6.4001748953396	6.4306181482541405	6.526840687774696	6.391943399739564	6.194652661864041	6.298999089878815	5.797484470943816	6.780913612851966	6.0077997059046835	6.2476042968808105	5.910097662862532	6.290692616690981	6.6158357648680886	6.232111265285994	6.222853329255623	6.586118489735892
original_glszm_ZonePercentage	0.021032662487627845	0.027700541467187926	0.030561152836294805	0.013013913304171267	0.01863646716039299	0.00753373808870041	0.031013071064914823	0.04320189614307261	0.017596638254184276	0.026559170262127462	0.01915908105765063	0.011878026690325682	0.04018136335209506	0.061771581278836876	0.021272945616743866	0.04673099859048032	0.05595471369475288	0.04658754663579056	0.04378226491537607	0.015969007863349666	0.014897138803499646	0.029052801289802498	0.04604604604604605	0.024484605811373843	0.048656398871467554	0.020729471478631554	0.016927322157143265	0.01807302108012879	0.020621506494343897	0.03315045897877223	0.06070287539936102	0.04466095856707017	0.01229850987645898	0.031709325234296565	0.013993373721806802	0.045631092934125574	0.052489927221187074	0.04846629679229641	0.025075832998561937	0.027797781938643237	0.011610448855012119	0.03317070435172723	0.03663566288363626	0.009773249906412108	0.025527795528263102	0.009162633471754547	0.023192210917842685	0.012148912836475633	0.03539521601299484
original_glszm_ZoneVariance	424039.26670255023	221118.72275457456	105643.13210465858	2841854.001892492	3338496.8230782854	13141005.33566355	341317.21229185787	28834.69406284787	771814.5433631152	745821.6222201565	76457.9576175754	4952017.187361533	111364.18181955822	278299.13627707155	137625.39509625392	125793.48265961817	31306.887532993183	202866.94328402524	40570.253599910895	6500162.539674367	4267823.402452339	349061.0360670287	75530.4185795301	666583.042067499	65902.6731221718	5488780.380022147	1710080.6111138202	335221.9660080503	1976705.2626546244	215054.31658116402	4758.056325023084	102203.02170690827	5228833.1601143535	1431622.676437468	7927022.352240077	341144.1570727876	452795.7102046869	49796.14023372576	718186.484786808	93586.4362891174	3996810.5206300267	163251.90228862103	103613.54526192565	2450768.570580562	3286407.557620473	3317779.4717702805	637470.6491665819	2226401.8113720967	169076.21386356902
original_ngtdm_Busyness	24.655044019286617	16.744497814205374	6.091431714085858	20.47491515020495	105.66754474435571	57.31227368698787	15.571313816822533	6.883516082584782	26.928789915972573	25.79065220174788	2.9065515193937905	97.25929476478922	7.903192365858061	42.69556170945514	17.393879441777102	18.184350411778883	2.332253072047746	18.28328952341776	5.15681231863028	237.77872279277315	151.1295237843004	23.589053021246635	12.86413038004811	32.2318974404785	11.76920062322139	125.47038083691075	68.6297053580947	14.661638895862144	65.1095546467182	21.67615218770334	1.0666306951392397	4.6290281803710025	186.20058967992964	51.36128590457165	283.31810459000053	57.300747171946256	53.36853866250714	7.123846050404911	29.9280418137857	13.010604326770892	6.230548254870053	12.837687232065106	9.246854898844177	84.60975143999111	209.79160711980384	91.37630481326232	35.021956353708326	78.6461157089661	8.769199741396726
original_ngtdm_Coarseness	0.00014437778526114135	0.0002535192649646068	0.0004500991609654257	5.73143949846506e-05	2.8922900850546952e-05	2.6487148946195732e-05	0.00013953541893153428	0.0010498883306119416	0.0001376847501943314	0.00010318369176700329	0.0013091397575855966	3.529667445378218e-05	0.0003083870590085873	4.7190667746120774e-05	0.0006195591272993657	0.000166343736392845	0.0009084661961292786	0.0001354229737136464	0.0005688940085667595	1.7842439369862995e-05	3.6858126172805384e-05	0.00015954883242485994	0.0003451512341786883	9.121340209750888e-05	0.00039323956879698253	1.7821742823226257e-05	5.6783895526145415e-05	0.00034081739727294716	4.245259525592506e-05	0.00019574805123934942	0.004986022972382732	0.0002934157165211169	3.40767140606078e-05	2.534652054117686e-05	1.748759974400836e-05	6.30301646806281e-05	3.752095840444545e-05	0.0005677998095889129	7.844218313879165e-05	0.000554935226865273	4.948294561249031e-05	0.0002693132323655391	0.00035389050118539965	0.00012040178521410084	1.6621178494472494e-05	6.84256648516377e-05	0.00010811694965558166	7.948807882329423e-05	0.00034133195083303227
original_ngtdm_Complexity	147.0865249536339	108.45107679353248	140.80050538580568	174.8701959050802	106.91720915715558	107.72309370337905	162.15328261170092	74.67518423379376	79.88757871437976	105.0991472827376	74.32601783201625	87.35674640176492	182.71473630350098	315.5903135546186	33.8928445499716	245.15999363043144	154.9276282307645	195.63376454569465	178.98160600471894	74.10336088175899	46.58799971797618	100.1807839610332	107.75373223767494	153.8414579406321	99.26160431817381	228.04781990860496	123.94303259501609	61.811552377614504	229.21430003548772	117.9520888201276	96.37516934633355	766.8513237436572	46.76633468825762	305.16474824370727	81.11958319034753	192.80039894522955	270.6486704106208	113.41784914141793	196.08988245816866	55.64152901122015	645.2881722434417	109.71015204833499	121.61477960926831	22.671617858249675	118.63661142521659	55.94868543135334	97.80893134894401	48.901997593709446	87.15172878418586
original_ngtdm_Contrast	0.022110604802083555	0.01999708280083876	0.01641946062224269	0.004696757291232449	0.008089225527803235	0.003403251579084668	0.024988222794987552	0.025479898857739505	0.007928151539935063	0.007415786595206909	0.015397846295834298	0.010280812429370411	0.007918020434128849	0.0193882341435271	0.02007600158980098	0.0168676180508156	0.03340718622597506	0.012464166096521569	0.037236758532697666	0.014712956900455125	0.005896347716595472	0.013171094138607328	0.02448884498326515	0.008886612297456771	0.02308180293365322	0.00213397714648369	0.013476885088753962	0.011435438564028698	0.005079531585087513	0.017177123905132867	0.019700886562794073	0.008917847243657939	0.010240087483248015	0.012271784683997386	0.008789662696685907	0.023177349401082875	0.01914398861692445	0.01603104176800886	0.011607968581847304	0.02451218740002717	0.00162934763459512	0.013581936352366255	0.023640016170390445	0.00612325631806951	0.011851770416523019	0.01884031308791353	0.01497584526691521	0.010146796976220744	0.020429329383749043
original_ngtdm_Strength	0.028870031705897952	0.04089363767684061	0.09677102546222709	0.043151833295174795	0.006649418980669875	0.01625640465830656	0.03761051909993875	0.09408883425428757	0.02470894506135467	0.02860897700188457	0.20454194294452077	0.007355294712128697	0.09217226870519422	0.014852760023529235	0.036234281708075744	0.05071946482342245	0.29176758427686444	0.03583030131709343	0.11247003422855119	0.0025300259934656227	0.004434914687848843	0.026164107117794894	0.04272861579766824	0.02651477300416192	0.045815024176799085	0.01790085678553971	0.013283488463548003	0.04346500582370376	0.030387628583623275	0.0325542540746279	0.675532792883562	0.5778561574202764	0.0035402433869854756	0.01179613782423126	0.003173935289100686	0.01256418547551432	0.010950343054001504	0.08836100226107502	0.025532758911271526	0.04389327024979357	0.2538889760836812	0.047000372102938094	0.06100842091857282	0.007895669437458449	0.0030993472448920634	0.007916218218456762	0.017582145182330613	0.008689070205499269	0.07058541843602055
[truncated: 163 more columns]

## Sheet: train_test_excr
Supplementary Table S1. Radiomics analysis of excretory phase CT scans.
	P003	P004	P005	P008	P009	P013	P014	P017	P022	P023	P024	P025	P027	P028	P029	P030	P031	P034	P038	P043	P045	P046	P051	P052	P053	P058	P060	P061	P062	P063_1	P063_2	P066	P071	P072	P074	P077	P082	P084	P086	P087	P088	P089	P090	P093	P095	P096	P098	P100	P102
original_shape_Elongation	0.8646198837953168	0.7885267016368743	0.7859253131353292	0.8365719604425671	0.6202322915625463	0.856513826101719	0.8162811339016769	0.8613893914101465	0.6586765551599655	0.9682330003916217	0.9144443357353498	0.7959125614971292	0.5941582768771978	0.8210474042688257	0.9318427409773694	0.8442028402229689	0.8029139874681022	0.7350139857068817	0.7481423464552761	0.7032113381211245	0.960787498764221	0.8859719622404187	0.7895711546886056	0.9591433175001427	0.8339957497505798	0.9338894600728039	0.9380309761352125	0.9386968509820632	0.7749912039363184	0.8468037390169839	0.9142243425109975	0.8603000218921577	0.6286136289224634	0.9162585144938897	0.819001221194712	0.6631367839552634	0.673218497660581	0.9405035479837914	0.769614561388204	0.8715295872584564	0.9326617495129864	0.8211864011703944	0.5962795389095272	0.8401175501585256	0.9028766965775238	0.9869543715816633	0.9320059531782516	0.8708898397572751	0.5307251884818597
original_shape_Flatness	0.7940230656979809	0.7255135382415653	0.628048054207855	0.6400252032861624	0.5974102666571635	0.7191592338942021	0.7761241911610545	0.7503823361090989	0.6012332843678886	0.8404269663022064	0.8191278686642564	0.7438551066098996	0.5154854414313766	0.6014970973217184	0.7404995037856735	0.714752624550541	0.7388630135813891	0.7085560090082336	0.6985590558375854	0.5967473384372515	0.9159848657331664	0.6484050177747704	0.7180369906850093	0.9049894418878612	0.7655031278004335	0.9088520349292838	0.7900958150099125	0.8481177041754928	0.6035830813388332	0.7618789745728305	0.770983147770781	0.7419604231100132	0.5283189468909627	0.6389427377495547	0.5771811825602569	0.537464748980665	0.496567003668388	0.8234123237684619	0.5218806490828926	0.7194561201023391	0.6937468516751314	0.7181739807212322	0.5467666050373453	0.7239958761676841	0.6773211829194725	0.9360081994445639	0.8679561775357025	0.8615222863691067	0.4648193828652446
original_shape_LeastAxisLength	49.203989793456806	36.077839223418444	29.03361162420552	54.659500683633766	71.00606014363134	75.3925098267733	49.6158181036846	21.05394752198454	40.53739537069076	46.11667105645686	23.048979787938126	76.43993893102285	25.680265678640616	48.743429643941106	24.740292208759463	36.54064000288448	23.767136278636926	39.15099330785328	31.238718110087863	81.35140239066196	65.3276453346292	34.543554888895564	29.863801783317943	50.866026658442095	28.04645573512266	81.3391042271149	62.346452983058704	33.097724302227476	55.05990024057197	37.92136812667853	12.080238360603039	35.98016852901251	64.56340442887254	68.04217665788538	77.03131396475877	46.89057327700924	51.79489038702045	25.581401972513227	44.41055342634945	26.01787375001103	65.85558276719566	31.8319902947538	29.719557593818468	40.53971667542668	75.8506483558187	74.09992573571516	52.66531807145143	57.4485059161124	30.873520231837063
original_shape_MajorAxisLength	61.967960276071274	49.72731358102659	46.22832827788163	85.40210667171944	118.85644440118014	104.83423736149167	63.92767893171978	28.057626770845904	67.4237378812287	54.87290735013602	28.13843927142153	102.76186619111333	49.817635212612046	81.03684932309834	33.410275202453306	51.12347789679316	32.167175568085014	55.25462039712704	44.71879342059643	136.32470084190604	71.3195684541579	53.27465695352559	41.590895971567974	56.20621004410015	36.63793747742121	89.49653089949207	78.90999015388596	39.02491852166181	91.221742197348	49.77348029316631	15.668615319974002	48.493379711814626	122.20535494479907	106.49182256541393	133.46123590354023	87.24399761275525	104.30594462456381	31.06754809721132	85.09714530399368	36.163253078325496	94.92739694339484	44.32350815993955	54.35510749927487	55.99440274441192	111.98623381137732	79.16589382409978	60.6773929773489	66.68255345805346	66.42046646490122
original_shape_Maximum2DDiameterColumn	65.0	57.697486947006624	43.18564576337837	94.36630754670864	114.63420083029322	121.51131634543344	64.38167441127949	30.083217912982647	75.0	62.39390995922599	32.55764119219941	114.49017425089369	50.0	93.64827814754524	41.6293165929973	54.67174773134658	35.84689665786984	54.67174773134658	50.28916384272063	149.2816130673835	87.65842800324451	56.92099788303083	52.80151512977634	65.25335240430181	42.941821107167776	102.80077820717118	91.706052144883	45.27692569068709	85.37564055396598	57.706152185014034	17.4928556845359	56.04462507680822	105.47511554864494	119.03780911962384	139.91783303067555	75.16648189186454	102.35721762533407	38.62641583165593	93.74433316206373	37.8549864614954	102.57680049601859	50.08991914547278	42.941821107167776	56.568542494923804	125.51493934986385	99.31767214348109	70.45565981523414	80.049984384758	55.54277630799526
original_shape_Maximum2DDiameterRow	72.069410986909	55.57877292636101	50.24937810560445	91.30169768410661	141.0319112825179	110.4943437466371	73.00684899377592	31.906112267087632	59.36328831862332	67.468511173732	34.40930106817051	116.29703349613007	39.05124837953327	87.64131445842195	39.66106403010388	57.584720195551874	38.07886552931954	54.12947441089743	52.80151512977634	149.7230777134908	90.33825324855468	63.28506932918696	42.95346318982906	67.23094525588644	43.829214001622255	98.0612053770501	94.36630754670864	47.265209192385896	103.23274674249446	56.859475903318	18.601075237738275	57.584720195551874	139.17614738165446	126.08727136392476	155.7562197795003	96.02083107326243	126.17844506887855	39.395431207184416	95.71833680126291	41.773197148410844	115.80155439371269	49.678969393496885	57.3149195236284	68.60029154456998	127.3459854098275	99.32270636667126	70.8801805866774	79.2464510246358	71.11961754677819
original_shape_Maximum2DDiameterSlice	70.83784299369935	46.238512086787566	55.47071299343465	90.60353193998566	101.53324578678651	121.6552506059644	72.80109889280519	34.0147027033899	64.28841264178172	65.0	32.202484376209235	103.36827366266692	49.658836071740545	80.8084154033477	38.47076812334269	58.9406481131655	31.04834939252005	66.48308055437865	43.41658669218482	111.08555261599052	83.48652585896721	56.60388679233962	43.01162633521314	65.92419889539804	38.600518131237564	102.70345661174214	92.41753080449618	49.76946855251722	87.65842800324451	52.61178575186362	16.492422502470642	50.32891812864648	110.16351483136329	113.85077953180645	128.8875478857442	88.88756943465155	92.64987857520376	36.345563690772494	76.23647421018367	41.78516483155236	117.2006825918689	46.61544808322666	50.47771785649585	62.51399843235114	127.283148923964	94.89467845985885	72.47068372797375	78.39005038906404	46.8187996428785
original_shape_Maximum3DDiameter	74.43789357578571	58.80476171195663	55.794264938253285	108.48963084092415	144.43683740652867	126.19033243477885	74.13501197140255	34.07345007480164	76.2954782408499	69.32532004974806	35.832945734337834	127.76932339180638	52.69724850502159	96.6126285741155	43.197222132910355	60.868711174132805	38.58756276314948	66.51315659326356	54.72659317004851	151.3571934200684	91.62968951164245	63.56886030125127	54.0	67.83067152844649	44.553338819890925	104.8713497576912	96.08850087289322	49.80963762164909	104.77595143924965	59.21148537234985	19.026297590440446	58.172158288995945	141.06381534610497	132.4462154989715	156.01602481796542	96.23408959407264	128.68954891520912	39.50949253027682	97.06698717895802	43.78355855797927	121.19818480488888	53.76802023508026	57.532599454570104	73.9932429347437	128.8642696793801	99.56404973684026	73.68853370776216	81.49233092751734	72.62919523166975
original_shape_MeshVolume	109019.66666666667	47774.666666666664	32703.625	220040.45833333334	381827.75	491476.6666666667	117965.625	9251.458333333334	83682.70833333333	95184.45833333333	11503.125	432694.5833333333	25538.208333333332	179142.375	17441.541666666668	55261.5	13743.25	62121.666666666664	30545.791666666668	684941.5416666666	228270.33333333334	61961.916666666664	27918.291666666668	110799.875	21577.458333333332	442771.4166666667	245222.45833333334	32869.375	248019.66666666666	55705.166666666664	1860.5833333333333	50747.291666666664	395623.6666666667	475989.1666666667	705697.0833333334	155396.83333333334	251063.25	15635.708333333334	171630.16666666666	20786.083333333332	364192.75	35595.5	35091.916666666664	74729.29166666667	577243.2083333334	305452.9583333333	127896.04166666667	152164.875	38087.916666666664
original_shape_MinorAxisLength	53.578730612929554	39.21131455930944	36.332013377516915	71.44500780428557	73.71860487792034	89.79197374894702	52.182958246086564	24.168542048551984	44.41043540361619	53.12975972383367	25.73103640818454	81.78946014439425	29.59956029602239	66.53509478685383	31.133122421462325	43.15858524254895	25.82747520095765	40.61291876681311	33.456023040333775	95.86507529799873	68.522949788014	47.19985235880024	32.838971756804604	53.90981076580807	30.555884135796767	83.57986692011566	74.02001509086965	36.63256812611553	70.69604781069118	42.1483692161414	14.324629538960973	41.718855627698844	76.81995164560786	97.57403914953305	109.30491518715499	57.85470399632321	70.22069133721659	29.21913921258433	65.49200215852136	31.517345029276125	88.53515210994036	36.39786215310737	32.410838437045406	47.041880456225165	101.10976084577456	78.13312498986508	56.551691478225415	58.073158295690114	35.25101458363774
original_shape_Sphericity	0.6593061059193617	0.7096036340517281	0.689669919926391	0.6182249287539636	0.5660610884065324	0.6180033344485713	0.7138457292168102	0.7038165330852998	0.6734550543057782	0.7154674748523494	0.7584230297286305	0.6461474802738589	0.704876511179838	0.6653745273984513	0.6839346666504339	0.6559624813436526	0.7687062631845667	0.7331215021391343	0.69809503515739	0.5847001895913126	0.71882860024617	0.7453359301997454	0.7159503193438131	0.7469886612290563	0.7257446983178044	0.7888471038517169	0.6759524741585744	0.7119634898416461	0.6843431756411266	0.7234023693026574	0.8163826568699675	0.7580906166909017	0.6214768300413835	0.5827070917337334	0.6189471516804275	0.6350646561819476	0.6043168456770135	0.7015909026322814	0.6759657981387308	0.7566922337931795	0.6009481738031511	0.6971615545948758	0.6665751653360895	0.7333662585978806	0.6279185367694079	0.6770357021090591	0.7518080878845843	0.7118615666463151	0.5660190937554687
original_shape_SurfaceArea	16739.157404307403	8972.911904941468	7170.896200483322	28510.57471552279	44964.09064090362	48733.609113365506	16294.839016622072	3028.062197485493	13738.28936135602	14090.88457810354	3249.2503313717507	42816.067369214696	5949.740663048477	23096.71269995856	4755.462415577334	10695.9715031725	3609.524572596985	10346.740725136246	6769.197188955221	64266.78301972692	25128.029021177237	10159.725224907319	6216.230798530394	14934.692848717974	5164.565348102727	35613.20068988319	28029.033570793254	6969.806141418343	27895.50727367587	9750.671297362444	896.0999202289673	8743.894645770895	41935.3905243889	50593.94370249358	61931.19177302924	22010.384244109544	31847.463960559766	4310.012693328362	22094.719113199775	4831.477453472049	41039.4282887483	7506.095632642626	7776.30086321787	11699.225455387772	53393.293220827494	32396.79969100418	16328.584320704274	19362.65262856386	9671.88643116293
original_shape_SurfaceVolumeRatio	0.1535425480201499	0.187817362861938	0.2192691544280893	0.1295696933712658	0.11776014352257953	0.09915752347693449	0.13813209582555996	0.32730647303196264	0.16417118464464955	0.1480376610303087	0.28246674980683517	0.09895216861596495	0.23297408280919513	0.12892936526022142	0.2726514952898755	0.19355195756851518	0.26263981027755334	0.16655607101874675	0.2216081764330947	0.09382812854852797	0.11008013461163986	0.16396725232957318	0.22265799328804659	0.13478979871338279	0.2393500322567831	0.08043247452148433	0.11430043463920057	0.2120455938519775	0.11247296494098938	0.17504069875078812	0.48162310398833735	0.1723026856921769	0.10599818478433351	0.1062922168098929	0.08775888867288442	0.14163985051674932	0.12685036125581806	0.27565189893827613	0.12873447332898807	0.23243808734876537	0.11268601115411632	0.21087203811275654	0.22159806593307207	0.15655474840538683	0.0924970488175846	0.10606150245777075	0.12767075593520863	0.12724784631514902	0.25393582210883847
original_shape_VoxelVolume	109116.0	47833.0	32754.0	220149.0	381993.0	491655.0	118047.0	9282.0	83766.0	95259.0	11535.0	432816.0	25584.0	179241.0	17487.0	55338.0	13779.0	62184.0	30606.0	685077.0	228366.0	62025.0	27972.0	110886.0	21621.0	442896.0	245343.0	32922.0	248139.0	55776.0	1878.0	50805.0	395739.0	476106.0	705977.0	155508.0	251172.0	15681.0	171759.0	20829.0	364327.0	35664.0	35157.0	74796.0	577449.0	305589.0	127974.0	152277.0	38169.0
original_firstorder_10Percentile	32.0	-7.0	29.0	52.0	36.0	33.0	35.0	-1.0	27.0	29.0	61.0	12.0	32.0	2.0	47.0	34.0	19.0	27.0	44.0	37.0	32.0	33.0	45.0	16.0	23.0	11.0	38.0	41.0	13.0	4.0	30.0	10.0	37.0	31.0	19.0	24.0	33.0	36.0	37.0	31.0	23.0	34.0	38.0	41.0	31.0	33.0	20.0	47.0	50.0
original_firstorder_90Percentile	84.0	62.0	65.0	85.0	77.0	72.0	81.0	102.0	89.0	78.0	100.0	73.0	78.0	74.0	88.0	84.0	82.0	91.0	95.0	76.0	74.0	64.0	100.0	86.0	76.0	73.0	81.0	91.0	62.0	74.0	112.0	99.0	76.0	80.0	69.0	101.0	98.0	112.0	97.0	81.0	73.0	82.0	78.0	68.0	78.0	77.0	73.0	78.0	86.0
original_firstorder_Energy	2854773456.0	778317663.0	717596576.0	6291333149.0	9610582844.0	11591431999.0	3051350311.0	206299609.0	2214085767.0	2326612253.0	377341997.0	9012162858.0	628166841.0	3590298011.0	495563539.0	1439416147.0	356463967.0	1567018333.0	930879351.0	17327435500.0	5627398597.0	1372443367.0	845286965.0	2630271806.0	494361277.0	9271347831.0	6331352605.0	912119263.0	4841909427.0	1112819337.0	53721590.0	1264889583.0	9995267364.0	11908765233.0	15366968180.0	4361014233.0	7323948298.0	462737419.0	5031798390.0	528944070.0	8701956625.0	985586475.0	890530951.0	1799345984.0	14043756318.0	7846729214.0	2910397139.0	4065050718.0	1092513909.0
original_firstorder_Entropy	2.405239366796466	2.884744902856858	2.0288527360213218	1.9369848266762337	2.198960711886574	2.0360915512019373	2.3309918617871146	3.318830473461254	2.758652271637628	2.584375219015189	2.135373531846116	2.563170512171903	2.3650758291268437	2.9398432581207934	2.1486273892095498	2.4468233339393737	2.48682613380635	2.756125539750592	2.391435892753463	2.062551314001917	2.2783802907765294	1.810092301790081	2.630802194485869	2.916462090907238	2.4774722591546414	2.7483896490112523	2.205556381342097	2.505460982800562	2.411427601010273	2.944502289398001	2.9620972407477186	3.2144540183145787	2.057713407915707	2.394228743145653	2.3977572764688824	2.983253535480335	2.8200392395550296	2.954919660338212	2.654250726014928	2.3985028832050883	2.3399375540490794	2.490323792066209	2.167074719084487	1.621345026870446	2.3323288739438763	2.0461522726876678	2.452397218023718	1.8361595354757716	2.081463271580945
original_firstorder_InterquartileRange	26.0	33.0	18.0	17.0	20.0	22.0	22.0	54.0	29.0	23.0	20.0	38.0	23.0	37.0	22.0	26.0	21.0	25.0	23.0	20.0	18.0	16.0	27.0	37.0	27.0	32.0	22.0	23.0	25.0	33.0	36.0	55.0	19.0	25.0	28.0	40.0	32.0	35.0	30.0	25.0	23.0	24.0	19.0	13.0	24.0	19.0	27.0	16.0	17.0
original_firstorder_Kurtosis	3.381291875747293	9.729147922024465	10.19742019148813	26.96152912441343	106.02631611544962	3.7931343270442257	37.807689033947014	3.0727380622667466	42.275677436881224	71.12056099377807	40.70104425020297	2.261810743865416	46.242386110757565	34.36382296005601	3.2988172736239973	42.60428206087325	12.45772315748086	22.798121363308496	7.824299951738579	14.637034312651116	288.5451945511048	4.76493831802005	7.134352047432876	70.47386760920462	3.5181467655000187	116.93437317627124	5.54470973371077	116.95276420305015	70.9168685537578	10.960917677995184	4.940290734404653	12.32867268659645	6.810380250995475	726.9844274514842	15.404382563976556	5.688940458591497	84.07636613863744	5.574730666092974	6.110068646934172	5.759016141161713	18.25150240161564	105.07751221311646	7.15065270681067	5.973018340483534	4.8460429141516075	3.7244497141311905	5.752169918213387	7.051729534998143	14.554541515464418
original_firstorder_Maximum	131.0	426.0	218.0	441.0	738.0	198.0	553.0	212.0	735.0	853.0	451.0	143.0	555.0	866.0	135.0	593.0	422.0	630.0	248.0	468.0	1205.0	156.0	224.0	1073.0	131.0	1114.0	363.0	818.0	921.0	601.0	210.0	562.0	120.0	1878.0	582.0	461.0	1039.0	375.0	412.0	149.0	355.0	869.0	254.0	170.0	422.0	115.0	267.0	272.0	339.0
original_firstorder_MeanAbsoluteDeviation	16.05953836416957	22.403565291545856	11.884675689122675	10.908049822686166	13.445627529475566	12.284375893683265	14.807724044716572	32.22423154201928	20.67658996504332	17.905797781314188	12.818799977227673	20.06213309384618	15.226073586436723	23.115042644982502	13.123752010614659	16.241438206484773	20.35650365627528	21.02532009404195	16.335464228991416	12.32499555726947	15.463868032604726	9.998175387471182	18.388479194910627	23.232622974032843	16.611589224418637	20.266292805181262	13.533403572281715	16.794214695362275	15.775538256784106	22.70573845961154	25.505527258622628	31.076623003827923	12.289502366301605	15.720146410669438	16.26540711038311	24.14589290396575	21.472020728273787	23.878680549361317	18.93036649965084	15.798404789210126	15.678127101409055	18.590463319190565	13.108757228005961	8.510467322392374	14.895678277955218	13.060405719495078	16.835344031932614	10.147612325189332	12.281480463684838
original_firstorder_Mean	60.4495765973826	23.765789308636297	47.05306222140807	68.32373074599475	57.33104009759341	52.77755946751279	59.323278016383306	43.52348631760397	59.190924718859684	53.46972989428821	79.90108365843086	42.373609108720565	55.129964040025015	37.90535089627931	67.53067993366501	59.55627236257183	57.730241672109734	55.36676637077062	72.89828791740182	58.20369973010333	52.990615941077046	48.18590890769851	71.91316316316316	50.249030535865664	49.7102354192683	41.45519715689462	59.68993205430764	64.00179211469533	37.95305453798073	37.65574799196787	65.59424920127796	52.44025194370633	58.070010789939836	56.4160229024629	46.04499296719298	64.53996578954137	67.2179383052251	68.77335629105286	69.35288398278983	57.944692496039174	53.0072736854529	61.25832772543742	58.13633131382086	54.68554468153377	54.76042732778133	59.3518222187317	49.18209167487146	62.82451059582209	68.21679897298856
original_firstorder_Median	63.0	20.0	49.0	69.0	58.0	53.0	61.0	37.0	57.0	52.0	80.0	42.0	54.0	39.0	68.0	59.0	66.0	50.0	77.0	60.0	49.0	48.0	74.0	48.0	50.0	41.0	60.0	62.0	39.0	37.0	59.0	48.0	60.0	57.0	49.0	67.0	66.0	64.0	71.0	61.0	57.0	58.0	60.0	55.0	55.0	63.0	52.0	64.0	70.0
original_firstorder_Minimum	-44.0	-94.0	-76.0	-236.0	-89.0	-129.0	-79.0	-106.0	-104.0	-113.0	-79.0	-82.0	-80.0	-133.0	-8.0	-87.0	-118.0	-85.0	-95.0	-69.0	-128.0	-62.0	-94.0	-121.0	-51.0	-150.0	-69.0	-79.0	-105.0	-115.0	0.0	-86.0	-102.0	-322.0	-77.0	-89.0	-102.0	-86.0	-150.0	-116.0	-420.0	-46.0	-59.0	-32.0	-120.0	-68.0	-92.0	-53.0	-72.0
original_firstorder_Range	175.0	520.0	294.0	677.0	827.0	327.0	632.0	318.0	839.0	966.0	530.0	225.0	635.0	999.0	143.0	680.0	540.0	715.0	343.0	537.0	1333.0	218.0	318.0	1194.0	182.0	1264.0	432.0	897.0	1026.0	716.0	210.0	648.0	222.0	2200.0	659.0	550.0	1141.0	461.0	562.0	265.0	775.0	915.0	313.0	202.0	542.0	183.0	359.0	325.0	411.0
original_firstorder_RobustMeanAbsoluteDeviation	11.085065401552491	14.038588823741986	7.626250824792298	7.088942199765169	8.722751298103763	8.949025264697884	9.403829008734597	22.821458225970485	12.674652903280847	9.961754209205424	8.32537081050887	15.817135748663505	9.910214406141426	15.48198428376274	9.26381424240445	10.781190087818207	10.169314716728607	11.39373288210759	9.942122910545454	8.331788714450003	8.224567829340543	6.847445676986475	11.450405406943435	15.179147907645534	11.461373863130577	13.36232916723035	9.294869394564307	9.684441084915594	10.56742127824272	14.218876831944538	15.99966625443556	22.327167236263897	8.15684257690727	10.614835408097736	11.568869939158727	16.714209311069528	13.71254982440016	15.21598130612498	12.803227703529563	10.33328910368231	10.066857397639273	10.21499925597509	8.426572845821024	5.78404860236236	10.215320374161001	8.723404576045404	11.50948939758088	6.732923556044692	7.49491299348514
original_firstorder_RootMeanSquared	161.7490007696261	127.56003602766165	148.0157760644921	169.04914676065152	158.61606117370926	153.54593233024406	160.77501456927163	149.0831019188354	162.57858199247718	156.28201295628227	180.86676562985846	144.29884738122695	156.69432957876566	141.52936891447627	168.34181987647312	161.28034938235794	160.84181600036172	158.74414328252237	174.39876751784342	159.036735247689	156.97775598358334	148.75234806894915	173.83624253241675	154.01462266646652	151.21133034981125	144.68401712404884	160.6428552811429	166.4495818775493	139.68855240719768	141.2500626399264	169.13233124955266	157.78767617554502	158.92520554095975	158.15449493414064	147.53627690408288	167.46242816472179	170.76034479054323	171.78309872655976	171.159837090502	159.35682425383214	154.54778257879593	166.23877961306417	159.154383495811	155.10226964451428	155.94980131046648	160.24167433240893	150.80483127843894	163.38637153929182	169.1835355301759
original_firstorder_Skewness	-0.5328267375000758	0.8531576002716172	-1.0443520213301258	0.09260018185756436	3.9225156659564617	-0.167198345901184	1.5859142712250553	0.341088097811808	3.6756610281587068	3.703175171530804	1.0193498476432343	0.008217734297035926	2.892325390325761	1.3214768813636146	0.02061222456809539	2.922184108523203	-1.4206781642996107	2.448044390492066	-1.5097287496058032	0.13280180646753736	13.041868080862612	-0.15139267603345719	-1.1040027583720848	3.983064180339029	-0.2114762225824667	5.140078556728891	0.03527416484792931	5.384446960455683	1.7807264716406435	0.2805002624682712	1.2983661772799904	1.6570523939761057	-1.140715357424819	12.444992732764584	0.45306952630995684	0.027542109530276148	5.286481542016909	0.8114980744988193	-0.06204567075029675	-0.9881708842983916	-1.0373748651917798	8.149093180519563	-0.972260441715198	-0.10622901905116823	-0.2672644344080575	-0.9438602274859281	-0.8426705262520726	-0.5135425609369896	-0.4667349377160714
original_firstorder_TotalEnergy	2854773456.0	778317663.0	717596576.0	6291333149.0	9610582844.0	11591431999.0	3051350311.0	206299609.0	2214085767.0	2326612253.0	377341997.0	9012162858.0	628166841.0	3590298011.0	495563539.0	1439416147.0	356463967.0	1567018333.0	930879351.0	17327435500.0	5627398597.0	1372443367.0	845286965.0	2630271806.0	494361277.0	9271347831.0	6331352605.0	912119263.0	4841909427.0	1112819337.0	53721590.0	1264889583.0	9995267364.0	11908765233.0	15366968180.0	4361014233.0	7323948298.0	462737419.0	5031798390.0	528944070.0	8701956625.0	985586475.0	890530951.0	1799345984.0	14043756318.0	7846729214.0	2910397139.0	4065050718.0	1092513909.0
original_firstorder_Uniformity	0.2251310823857239	0.17824938452063796	0.30983396729162743	0.3288598670062225	0.2736024701050108	0.2825969576478924	0.25320777815202206	0.12238312194584296	0.19121944991537324	0.23071447568904146	0.28518579269778616	0.18463444781543897	0.24129977875673544	0.16005027986247997	0.2647478024742765	0.22624710847348606	0.26228718222100367	0.20896389311475763	0.2471763679987629	0.28873794774993783	0.2817474110558676	0.3409103126851536	0.20728703259448292	0.16492928178251817	0.21440844287230568	0.18340897845675344	0.2601048531321651	0.24052040193114438	0.23151828104622205	0.16816279736086384	0.16154259680783378	0.13023441652479423	0.2945119829454126	0.22901150687471297	0.22768529167653812	0.15128532246091153	0.17826091404845196	0.16676364147360373	0.19357096530260312	0.2366058725264545	0.25423839087342515	0.2354194297315798	0.27911256333338164	0.4071878161146583	0.23822425069654915	0.29747814380325505	0.22293588711914097	0.34076023299463604	0.30968838804288523
original_firstorder_Variance	418.67261969315956	953.5921881885864	284.0668552805517	244.73568825415379	405.9986840713282	235.37065831447876	464.6983918637387	1626.780152982414	1090.0448098389713	871.1095798418016	348.3870079284152	551.9127849078675	487.80717907938237	1012.676459503994	272.4396002868182	553.147046656239	991.2606363520742	1060.870933992375	521.1121469740204	264.2725499508289	1235.8873076112982	168.19745722507582	664.9035490248577	1145.7328181265673	451.7118368670142	923.8920084561257	305.2525533688237	808.8754903792367	481.8464172593302	1002.4752405549657	1184.2901053734684	1658.9203402179928	271.0926451046117	546.8720472493233	437.8130319307715	970.2645048011548	1197.2564619351358	1024.987214352299	615.2905195589117	448.0715485983694	473.79129936769317	1631.0835864363376	323.01850453715764	129.09631545683825	369.550662096484	284.3909484235281	486.8006604286844	183.28515400652861	326.17723777145125
original_glcm_Autocorrelation	54.59139778417544	67.49469079678177	72.99134983862827	392.78879127444725	103.63598461218278	165.43221211227763	87.16044220369645	110.32053221765656	128.2363807664405	143.7899804086116	110.81885473844069	86.07417796214652	81.2178904184024	144.7458354218966	33.808724750284284	105.01226404218677	153.19511249430062	102.80155854923868	125.5853617369981	84.89056691352046	142.6351435296919	57.062930997596496	123.61617609280155	139.2712897028118	59.43231486470857	175.218171866165	86.41008716912941	93.04628572598412	99.71335335657258	120.64267544880167	23.235910657522485	102.47103523671571	125.82426310626758	628.4900809480795	72.44217725158859	115.2084626767785	141.74089277544024	119.11843273818461	222.24630791448882	149.9043572622324	954.9462728735086	57.393758402516035	68.15142447207937	35.794867242671955	143.99916765079035	86.36927045727712	94.22691218366388	72.27832624370001	97.55743131147399
original_glcm_ClusterProminence	100.54247320321322	1054.2072214079963	81.1000818414239	200.2292077669451	3508.233064790268	37.32790579661336	833.0888068791747	1344.4965254932954	6280.593531094629	7219.888773066418	252.83510729484806	137.2283421491907	896.2825753902611	4482.165718283299	41.05465200232531	929.9702111986485	1355.7834958442534	3412.726929463829	246.96988288508584	145.63806403736206	60228.39160355631	16.87275548388667	407.2926978531705	13842.630375654428	75.43488834793092	16385.85111675674	68.19484290787244	8394.60515108935	1585.5673756720034	979.8534067635733	1214.6537745534972	6430.791564781151	69.05627489159623	26442.67186691272	382.7012372259709	878.5099771222007	21965.469791457344	883.4212893735646	288.7781202381881	121.1343064159278	487.07700451354293	37510.24621083928	67.79394811498133	12.505431111351307	78.44899664515943	62.17969865354117	185.9155567744652	28.437917182211663	125.24328409639823
original_glcm_ClusterShade	-8.020716885076451	30.725897243436332	-5.637207744187585	0.8976713047811802	57.61710793470118	-0.23446763501581497	15.159661988089242	49.384374806733746	158.62825305498956	122.3121197128061	2.562995314474647	0.5435844420319207	26.94382211173661	49.60229748579929	0.7078480161214659	25.652801027336128	-58.09784606241571	122.15820652359831	-20.63942226510107	-0.2582759514960089	674.9598423207198	-0.04196543058638254	-22.014213633021754	208.58364926037436	-1.4657874925513168	207.3350141298395	-0.7871550547295747	135.3700811995883	15.854965732868457	2.5254156285205265	82.93965113896152	196.83245842133977	-6.379279513499414	164.29259643123808	3.9947910057528992	3.1156529045888908	360.79099785304004	49.635533987015684	-3.2037614467945272	-9.82624456244031	-10.974620062639056	635.8400090912941	-5.2249951121849545	0.13721067548059337	-2.205611449406162	-8.075443662420593	-12.273043694856	-1.4165260818502088	-4.071672601968146
original_glcm_ClusterTendency	5.401021156629527	11.16717744485574	2.9875161118172646	2.9732713018579964	5.27508642635553	3.384334483957919	5.314906302657927	21.14316937068907	13.538375000845091	10.32550960067477	3.6214378991228355	8.0530273020621	4.750457312061899	11.078494083412268	3.6398628100533754	5.139582037329313	10.218030012659302	13.587954234358262	5.801268264864943	3.447988963267977	13.694400992235538	2.0367127176732214	7.177443002984384	14.578236276932802	4.57931062809122	10.776712183791695	3.898401742954055	9.10586028305649	5.35512682986055	11.49281768542684	14.79950259453729	23.292987729033886	3.4553719395317506	5.871699656710301	6.0698498076384775	11.970470509075058	15.881119718362903	12.592712670719433	7.884163834845111	4.82766488391405	6.361214912588617	17.52427449811774	3.21366669848318	1.5323315338802699	4.393139226651123	4.20750586385565	6.045101362691091	2.2606449991287993	3.513850681340725
original_glcm_Contrast	1.3734198776374424	1.3191507172198216	0.9873467707616587	0.7484869119307811	1.2158268539557329	0.4797879029500971	1.0984906632764804	2.0975493032324786	1.4083643152661127	1.1979942366520926	1.1489019160520473	0.7495952444103972	2.0302093534118053	3.438588470742504	0.9371809796288417	2.505172159063079	1.692208296105279	1.5233018466984993	1.3489755673143549	0.8500506469256999	1.849195160961729	0.6929272853977273	1.702104487507743	1.4608647936231	2.1891587613370964	2.622091155862959	1.0693739044449415	1.4178920186381332	1.5956220450394913	1.5946136193037044	1.5938026162844687	2.2364318909766436	0.782755694249312	1.913351826393753	0.6377305570135671	2.682800943722062	2.811182857213182	1.78646587921742	1.4349645241748024	1.5585660748110277	0.6697449901205583	2.3741631518404316	1.2676601386460835	0.611239743598235	1.4158914959984068	0.4965899888890197	1.1961749534545523	0.6890030463437219	0.7904172906677736
original_glcm_Correlation	0.5943082393360568	0.7862661465245401	0.49861039816300956	0.595910472219273	0.6250914499215031	0.7513502855343588	0.6544153174104488	0.8184107230116608	0.8097205182368108	0.7893026553031243	0.514062504877663	0.8296187176533666	0.3965001505945876	0.5242062095851591	0.5904590043864958	0.34023299861938183	0.709124510314761	0.7965492899847694	0.6195291805737184	0.6040273402577447	0.7571872553784892	0.4904687921864396	0.6126165563198707	0.816234362115265	0.3512697427243821	0.6069060794027485	0.5691592544836535	0.7277015304899259	0.5380840761251867	0.7534723168713755	0.8017645964076622	0.8246060759738423	0.6295889489923252	0.5061773618569798	0.8093308235529251	0.6331368427669903	0.6989229605074507	0.7497225352832828	0.6913634771991993	0.5090239394405052	0.8086214337247041	0.7552738877496596	0.4288402522435717	0.42809978028868595	0.5117489987701533	0.7888218144369767	0.6683409525017038	0.5312723638733974	0.6278153543837964
original_glcm_DifferenceAverage	0.8470061622297401	0.7764295865088866	0.6760415107396222	0.5615471508128871	0.7480720124872021	0.4225055793625676	0.7016081422733614	1.059739215125707	0.7303662403498594	0.6642539716420058	0.6985722483936164	0.5844927304306389	1.0157172380441408	1.378649077056528	0.6793782671141148	1.1298354890209834	0.8152314115580933	0.8405976502951937	0.8011071867265609	0.62656704775781	0.7396910147743386	0.550408680936637	0.9404506718942398	0.8115285534251044	1.0994346431540827	1.1572213113777845	0.7217408068767269	0.6891513640163922	0.900456121512343	0.883758649027334	0.9163682424341817	0.9724794035927622	0.5969233009423147	0.985924200762926	0.50034607572971	1.210749668727236	1.1260995958215227	0.9640590925346628	0.8361794416013476	0.8982473440435452	0.49374887227951125	0.9721474184227765	0.7960450644592126	0.5051628295210391	0.8559466741376819	0.43580616253800397	0.7688104864162841	0.5485627456175506	0.5551426160814719
original_glcm_DifferenceEntropy	1.594876666857734	1.5738382137608542	1.428759439082345	1.275180301781877	1.4961090397237622	1.090827577000995	1.4663908483577197	1.8364961383857974	1.501590929905904	1.4606732420227746	1.4481902205475792	1.2992009216274183	1.781028989416998	2.1016937884021125	1.397529112765398	1.8911701943821337	1.6695732182713965	1.6091307851098935	1.5922362538023702	1.3467550288205734	1.5050768539404467	1.2428992803605179	1.7226299486149952	1.595151048490804	1.851268333907065	1.9235120947049527	1.4614407259075402	1.4522571318434339	1.6637114521691152	1.6627823806385633	1.6549966734175559	1.8097288939776455	1.312436177835264	1.7416967682855156	1.2068464865280744	1.9623610778923184	1.8944286579055736	1.7385128984345806	1.6132830683806978	1.677664959584373	1.2128645561919484	1.7560649194862745	1.564692715900157	1.2018691026729313	1.6138770536933582	1.1055017826600717	1.5291612642250934	1.2517663872977047	1.3137371062859922
original_glcm_DifferenceVariance	0.6234537935726934	0.6911051501181422	0.5134038268232758	0.4203087245619311	0.6318408784217152	0.29405840085821194	0.5878226244989443	0.9364612401407908	0.8508644648299958	0.7447083514947004	0.6391066091621737	0.3968124468967945	0.9496415865553236	1.456383943162709	0.45583699231723024	1.1745896821656336	1.0029779736701745	0.7766978259540653	0.682255592519206	0.44039056421398354	1.2778739616595158	0.3694553457309703	0.7843043670434606	0.7756401887890346	0.9261432817139696	1.2325889910713441	0.5213142993113271	0.9267439882383329	0.7505762771298028	0.7856115499024487	0.7074826624478443	1.260383376977959	0.41278766898221997	0.9000763461423037	0.3765318662116003	1.147305062694239	1.4758243300059655	0.8198202597114199	0.7059460498332247	0.7305357740905447	0.4166579520763954	1.4007515537357393	0.610804691180288	0.3462279567639281	0.65211298512915	0.29877432716334756	0.5837177042249867	0.3759546430321518	0.47256609600688904
original_glcm_Id	0.6523431165784866	0.6810975894579318	0.7056292674610923	0.7439813022733832	0.6831885299631705	0.7976551555794	0.6994800751452263	0.6028820401025353	0.6983787732219887	0.720053986990984	0.7007270470699223	0.7333700396732271	0.6147902332267374	0.5427321154291702	0.7001321779485074	0.5910172016034749	0.6850504399450383	0.6604546851199354	0.6716699910162016	0.7194517257806439	0.6998438651068165	0.7471458232393877	0.6316128661696082	0.6687471396807058	0.5932704331183785	0.5849404441393216	0.6899459051027192	0.7096176305927624	0.6405228696596725	0.6466605247641279	0.6347436145194264	0.6391230504282841	0.7293557673505418	0.6193545944200151	0.7681609632270572	0.5728738097892937	0.5977541428737818	0.6253737764434993	0.6601230445046724	0.640335481981968	0.7735031974631699	0.634642524004472	0.668739803418804	0.7639868837364071	0.651012333338564	0.7917373296344207	0.6758251938051849	0.7470314403261165	0.7522924954554516
original_glcm_Idm	0.6282025000967241	0.661369725611469	0.6915298500428864	0.7359934400686646	0.6654953354125228	0.7944121076795667	0.684131533153719	0.5672591869817317	0.6830465611790858	0.7070291634041919	0.6860284642293808	0.7241599922161394	0.5815429552710956	0.49073304418637054	0.6859731917564387	0.5517060628979608	0.6647520840883178	0.6373995888257503	0.6507128935039034	0.7081258849510251	0.6844785036857282	0.7389711607318861	0.6024140240359626	0.6475176023174412	0.5543960320285352	0.5441739034335037	0.6730682012877812	0.6962605436048409	0.6135493860116634	0.6213419032900573	0.6072656191227661	0.61169562350151	0.7197442710020527	0.5871817518145076	0.7621417420015241	0.52916559014958	0.5600616397395035	0.5950268910734151	0.6372971067367433	0.613867236348726	0.7677186989889224	0.6069196093588402	0.6477512268721983	0.7579235836397881	0.6264486106515876	0.7881424522621607	0.6567588151813777	0.7394867294062185	0.7436202864968001
original_glcm_Idmn	0.9907645820839048	0.9987993719625623	0.997305052158414	0.9995968241340873	0.9995706520458099	0.9990127494713396	0.9993194837509797	0.9953329113863467	0.9995054682013126	0.9996922182373703	0.999034812562045	0.9967081457453476	0.9987471863348113	0.9991649912208114	0.9909106408297289	0.9987229382819423	0.9986399516422092	0.9992885507193454	0.9972524185491894	0.9993089366869496	0.9997463074599963	0.9965099112907534	0.9961992617453463	0.999749182148483	0.987586171475044	0.9995931053882038	0.9986437240658328	0.9995828283652448	0.9996238924909401	0.9992530584580592	0.9921037898387548	0.9987535995659105	0.9965695250449655	0.9999013860356247	0.9996400939733909	0.9978297634625447	0.9994658404946105	0.9980339439803083	0.9988998858213901	0.995282758643885	0.9997334289221039	0.9993072664903276	0.9968713711167616	0.9964328563914756	0.9988494391209763	0.9970939536675233	0.9977608212885746	0.9985849676512332	0.9989266059265027
original_glcm_Idn	0.9376248954365477	0.9776019806862083	0.96691012132039	0.9873288617733889	0.9862969298885792	0.981732675030246	0.9831077721993247	0.953782235201616	0.9866857157520879	0.9895793985814699	0.9803642330456459	0.9640663077106145	0.9757874213381714	0.9792546738688555	0.9401458355206428	0.9755218103822665	0.9779705218342433	0.9824015216310442	0.9661190774178355	0.9827597355208038	0.9914302442117522	0.9638911514201781	0.9586980154631483	0.9895637011110932	0.9263426116972868	0.9859254201850332	0.9755043043779926	0.9883001122713717	0.9865100128243511	0.9814990323079745	0.9415986904257428	0.9780048891375496	0.9633577468522725	0.9930033869481186	0.9884340108604908	0.9674306227893823	0.9848650976743306	0.9697010870975334	0.9778129457207653	0.9543868935394185	0.9903818402643327	0.9838850354665656	0.9630824737088481	0.9644131902669175	0.9766359880966249	0.9691566739703681	0.9686578629251006	0.9763994233328208	0.9804491000055193
original_glcm_Imc1	-0.1537939275607975	-0.2706634126440553	-0.11977486439538924	-0.17367121125788731	-0.1472580977178689	-0.31335836290480995	-0.18488610868793964	-0.2602364546083644	-0.294113284253638	-0.2676847659350895	-0.14425482968724831	-0.33253819011901437	-0.07874466246073412	-0.09582471112705218	-0.16549525925024408	-0.06328227009311842	-0.18809026202257034	-0.24712336266778007	-0.1590192537485678	-0.1767602105006477	-0.18896424206786333	-0.14664455077951338	-0.14295459690217052	-0.27106481125122894	-0.06805147210447975	-0.11067024212948791	-0.15540367965289428	-0.24910939595162856	-0.11826555461153995	-0.23273118918143076	-0.2637214288693731	-0.28186961066836663	-0.18888673864215863	-0.0935464463292866	-0.34207535908564846	-0.1461638125881447	-0.15026190116555288	-0.21670545522432835	-0.2057214621353392	-0.10920849532879867	-0.3443279447387322	-0.13237676884717628	-0.09100534159066899	-0.11370882644897029	-0.1180520893810978	-0.3259136240298883	-0.19141552181411928	-0.1504935209727349	-0.19757444234906946
original_glcm_Imc2	0.683837125101208	0.8643434224529056	0.5634382391032922	0.6631371072566096	0.6473539101392873	0.8361821096785326	0.7246428560043469	0.8908678288368297	0.8791564627477265	0.8459723365789389	0.6236172515148165	0.8969797281935953	0.4549241852980734	0.5804105013009119	0.6785943801182917	0.3960011055031446	0.7372089419702306	0.8346688770105091	0.6890112721958724	0.686743909375702	0.7241672034170558	0.5671587815856298	0.6762337220487915	0.8735496984601183	0.41811374765015547	0.6174112580549687	0.6544683240960479	0.8182134540441359	0.5967315530208415	0.8365736345862147	0.8637792379476503	0.9041377284627244	0.7064370944990769	0.525145677203819	0.8861877117121566	0.7136540319040793	0.7026793479236945	0.8215720092876413	0.787134297058895	0.5943042954638512	0.8839981951186838	0.6531427430930681	0.4951396252012341	0.5021119775140394	0.5911908917351214	0.8482195308747802	0.7527619544570906	0.6093490806906403	0.7126487832325488
original_glcm_InverseVariance	0.49213396977979357	0.4688037633558067	0.4704963320159188	0.4451483840168577	0.48464513587976243	0.3779795955435358	0.4713513764790921	0.485254970244159	0.46921738334947405	0.44642893973063824	0.4738968555145459	0.4572516293349151	0.4832629460887223	0.4472997109877761	0.48268390979422376	0.4741230786649994	0.4472053214707916	0.4822005226604885	0.4775835435953529	0.4671501459487209	0.465820103139418	0.43842142174423465	0.486561852612745	0.4811526000953232	0.4768896513218444	0.47260536677373566	0.4791071474174936	0.46534797651290555	0.48960153066920076	0.4900954239089549	0.4962625125830589	0.47580875145566853	0.4614861524781902	0.4861497696690381	0.413414411533553	0.4684864913789205	0.4718775506759552	0.488689582308754	0.48503207669586806	0.49382731580155664	0.4036008708350249	0.4869626028878329	0.4855486335467015	0.4221259383192875	0.49045940717117514	0.38702062046565694	0.4878032790171366	0.4435380299981531	0.4214353200627132
original_glcm_JointAverage	7.320141662398394	8.064279663071302	8.514175650745637	19.80486288616195	10.13020992689678	12.83378632944908	9.27934458122675	10.274184771220934	11.189443504090166	11.89571310104904	10.4976461286512	9.178687901914683	8.974284779515546	11.951386915533693	5.756129934462105	10.215356977238656	12.290746837671737	9.989263671615808	11.156705861258377	9.178293802055718	11.818364956344858	7.531730460191688	11.056548588875616	11.661555352997233	7.67037840076265	13.159766089295347	9.25758216752123	9.545902683589015	9.938481353233694	10.870507195916778	4.464482455499196	9.85934423526115	11.187317680099303	25.04995971639011	8.431139968299137	10.624799468621168	11.767469045561077	10.789651056469522	14.853753310776012	12.210111653714506	30.879172978986954	7.321610630929126	8.225855545899115	5.963604778884507	11.968911569281614	9.243459215111132	9.644407030961007	8.478525601686933	9.842584089707007
original_glcm_JointEnergy	0.06831103296297457	0.06542793060878994	0.12367597615077901	0.1431298869309566	0.09597790063154871	0.13389222349929716	0.09469006571803419	0.03228322258707933	0.06739900976664673	0.09351575279136362	0.10906645959764943	0.06851286411792093	0.07173176949208485	0.03332421142055224	0.09238204887293124	0.060586443929621966	0.11316852418003406	0.07257721936973892	0.08937201743757253	0.11215739220323648	0.11191154354550285	0.15076756117265067	0.06258703070435807	0.05095690353362544	0.056773286634426254	0.0442356723385552	0.08997411317885369	0.0987778011867386	0.06993719531760477	0.05134537459276627	0.050460572323698265	0.03736585367396657	0.11856181301587251	0.06442411707488996	0.09938433806363443	0.03348501223408885	0.044988705143096816	0.05027668864888513	0.05899379822683129	0.07475072575453516	0.11806026608206466	0.07202131383724675	0.10070908853432255	0.20204359705276748	0.07247316407683457	0.1461190516653621	0.07364542197954657	0.14895537796121078	0.14453651940367424
original_glcm_JointEntropy	4.422081618679668	4.760774496910965	3.6569566310007042	3.4492086177145556	4.036861439534505	3.395250015799941	4.089340193454162	5.615330140941195	4.61294262188389	4.286693916340014	3.825941756710427	4.248382291831311	4.42098199362846	5.503448642957149	3.9286773379580042	4.648379630328079	4.218469128820475	4.682100018795556	4.248113588330523	3.72766527015196	3.99490848472518	3.2646852864604106	4.683695370315958	4.925402234196927	4.677702252101815	5.10764053585912	4.040000559632958	4.167765391926986	4.435523458804752	4.989996229272991	4.9449679025627	5.438443693992758	3.668688814786154	4.522684228932991	3.9145080727377293	5.461761023176824	5.1697599715231926	5.071947848506823	4.696656254674268	4.386798879671665	3.801369663443139	4.524298478643695	3.945202673719455	2.966177675707259	4.3386832812456015	3.409555729892022	4.3532682822020625	3.3153185022687444	3.538475095582748
original_glcm_MCC	0.6487544041984853	0.8330559952489633	0.628716500085597	0.7505029476941536	0.7998512472620027	0.7576507012207702	0.7886037369049138	0.8577036983227954	0.904504752619417	0.8715252024272233	0.7803589976911908	0.8477705314096841	0.7668687376092813	0.8744221185642831	0.5950415553254061	0.6588165468650429	0.8089781831516156	0.8897168615538744	0.7015224045867507	0.7090025560654492	0.85593319849136	0.5808035175996941	0.728971134184521	0.9272039757984881	0.3675182135491137	0.8349821930558359	0.5902863644962433	0.8251922511164678	0.8392998940351891	0.818879457417303	0.8492180710480941	0.846723979111857	0.6899678838254718	0.9817616656506328	0.8403276344721581	0.7001868841496894	0.809808350132161	0.8300296831771863	0.7515543126017918	0.5589414201012388	0.8637238886362284	0.8943850323799073	0.5265083004170875	0.5268466491392224	0.6348956855760661	0.8509285616326545	0.710496536524379	0.6281922503247249	0.6560049013565876
original_glcm_MaximumProbability	0.14263012539640554	0.14600217684559086	0.22141005125158053	0.28434416549184366	0.19340661374727522	0.24406784377359064	0.17594190650052122	0.08675233248149233	0.14641252831169618	0.1974206831088147	0.19524206909854264	0.12590265549436036	0.15067122737439836	0.06884296046318265	0.17157962629237566	0.12597685387976712	0.2581518336826708	0.14473167598274683	0.17354061954087932	0.19217301602526074	0.18770004837057244	0.2330251146700341	0.13816886750090454	0.1026900153543587	0.11139740109568189	0.0941148161909389	0.17226739789441636	0.20898786159974045	0.14507490122009997	0.11193339832802812	0.10066356788193215	0.09244147806429243	0.209206794038668	0.13125518172047015	0.21448177720339448	0.07018017009817624	0.09819369497514557	0.12733480976693748	0.12848278318061662	0.14056137352384923	0.2436816985924728	0.15151368328951742	0.18916069403423713	0.3871487140720759	0.15084388393333767	0.2896691454775686	0.16151194548166117	0.24654829748978616	0.30097931948694145
original_glcm_SumAverage	14.640283324796789	16.128559326142604	17.028351301491277	39.60972577232389	20.260419853793564	25.667572658898152	18.558689162453486	20.54836954244187	22.378887008180325	23.791426202098066	20.9952922573024	18.357375803829367	17.948569559031096	23.902773831067382	11.512259868924215	20.43071395447732	24.58149367534347	19.97852734323161	22.313411722516754	18.356587604111432	23.636729912689717	15.063460920383374	22.113097177751236	23.32311070599447	15.3407568015253	26.3195321785907	18.51516433504246	19.09180536717804	19.876962706467403	21.741014391833552	8.92896491099839	19.718688470522334	22.374635360198607	50.099919432780226	16.862279936598277	21.249598937242336	23.534938091122072	21.579302112939043	29.707506621552017	24.420223307429012	61.75834595797391	14.643221261858255	16.45171109179823	11.927209557769011	23.937823138563235	18.48691843022226	19.288814061922018	16.957051203373865	19.685168179414013
original_glcm_SumEntropy	3.1930907350186724	3.638235046947197	2.691662410335423	2.680369693338176	2.964540801004865	2.8556712511194218	3.0819607230972923	4.111218256205903	3.5948786552415726	3.3490792980424016	2.842270278780856	3.4294475622262377	2.9860195595252317	3.6603994028086837	2.9579702753924715	3.0784280259171224	3.1274475386568548	3.486364916000313	3.087936381688472	2.8389500890488284	2.971568434464646	2.5069247304256637	3.330875266894311	3.740367754216761	3.125525831812025	3.4901573004834416	2.993714200254307	3.2369301327715823	3.1344050831292227	3.713732754256473	3.707800214401035	4.059518575570674	2.831713702822152	3.1121028463899165	3.2332903570586633	3.7850962259478775	3.6186496928683365	3.690019730221384	3.475463352761563	3.082005418934954	3.13745379338607	3.198047386752525	2.789529878236366	2.2819500935476174	3.0915413574459083	2.8485979164526865	3.2352270621586188	2.563005012644142	2.7818216877634763
original_glcm_SumSquares	1.6936102585667427	3.12158204051889	0.9937157206447309	0.9304395534471938	1.6227283200778155	0.966030596727004	1.6033492414836021	5.810179668480387	3.7366848290277983	2.880875959331717	1.1925849537937205	2.200655636618124	1.6951666663684268	3.6292706385386917	1.1442609474205545	1.911188549098099	2.977559577191144	3.7778140202641888	1.787560958044824	1.07450990254842	3.885899038299318	0.6824100007677372	2.2198868726230314	4.0097752676389735	1.6921173473570794	3.349700834913662	1.241943911849749	2.630938075423656	1.7376872187250099	3.2718578261826363	4.098326302705439	6.382354905002633	1.0595319084452657	1.946262870776014	1.6768950911630116	3.663317863199281	4.673075643894022	3.5947946374842132	2.329782089754979	1.5965577396812698	1.7577399756772936	4.974609412489543	1.1203317092823162	0.5358928193696262	1.452257680662383	1.176023963186168	1.8103190790364112	0.7374120113681304	1.0760669930021243
original_glrlm_GrayLevelNonUniformity	14761.92465959525	4378.207417736493	5022.138697618391	31436.144194319062	55854.092336912014	52302.43183361382	15057.91579872477	757.9444893346281	8532.002246807002	9801.727715631245	1727.0985174813432	40520.869180171234	3890.3512367997023	20704.29848892038	2585.2556755396586	8228.681168768628	1608.6121210414626	7122.943574236634	4060.4944511527688	97117.10954255132	31065.8350056104	9388.254800175015	3515.312780862715	10517.131736369025	3092.045966395473	54396.16259319439	34389.26773209638	3750.427191302756	34263.97925475169	5516.181475487785	193.28753810920475	4032.9264127691126	54984.282982744204	68477.05625600599	66873.01312802723	16508.789258747973	29446.4787641331	1610.697929318851	19448.012857591933	2942.463727396636	36938.593838961344	5048.70086059972	5348.0699799166	11391.692830964512	80936.05762943969	33474.28177323424	15946.725381181863	22668.100088284133	4838.702550985342
original_glrlm_GrayLevelNonUniformityNormalized	0.2084306239884501	0.14950793912657373	0.2619193149909064	0.27767878529327755	0.2423788044610438	0.2553128816968647	0.21920065782586545	0.1125197663099581	0.17405617310150243	0.18765095895942174	0.24928657418986291	0.17826435649793326	0.21674461954139565	0.15070937273641802	0.24563085076392419	0.20563997116730331	0.19140119010338139	0.17909736299009654	0.21058992119231207	0.25902726638864404	0.23626614977969454	0.29448258034722774	0.1843248813784304	0.1525365343496498	0.19708242307167861	0.17068891392751587	0.2369343698317374	0.19721009460087796	0.2095347183027353	0.15005413294513864	0.14527190930495812	0.12039609919122318	0.2598933734505057	0.21048292755102146	0.2038264233788262	0.1438601016355167	0.16573826775123837	0.1476277826857124	0.17871544907197276	0.20949298390078055	0.2205320646878478	0.2095235830622884	0.23907706384445587	0.3136417096863037	0.2180081078329163	0.2555835646190671	0.20262880143960788	0.29233992789417473	0.2449139737378719
original_glrlm_GrayLevelVariance	1.9168928699676167	4.879996741205816	1.611100503791879	1.4721966583393242	2.1960003407027013	1.2599484130778467	2.569195739055841	6.997427405651401	5.972404078508736	5.199770938113678	1.9232005470726699	2.3575551829120878	2.4659408544762633	4.566316727752494	1.3313674894465757	2.7411747557108823	5.534605574146701	5.292495547505041	2.666938269390166	1.377428936030807	7.946202654855624	0.9745850054128424	3.2518498785527603	5.661216218593741	2.104919013145111	4.4510269171202905	1.4987016068330756	4.806622988568133	2.406328701063091	4.88016400333012	5.410261835081617	7.681689287586473	1.446680787985449	2.7538951694200184	2.2625168670639093	4.2576266284748785	5.922187652422783	4.677564910214468	2.9007657635747606	2.2061440362206395	2.5810013227505215	9.077283141121917	1.741643879699257	0.8526313052919599	1.784991520555548	1.3923328677136628	2.3627385875053375	1.0700634737588304	2.051012398534653
original_glrlm_HighGrayLevelRunEmphasis	55.05416001841176	69.46860565808097	72.07893428543242	392.642833643897	104.10648082612747	165.0739086358374	86.64656491388293	111.77396689943424	134.6917837645315	146.52673938767703	113.05904693620155	87.73198714785713	83.36901032242295	145.60408853489122	34.528220533561715	108.55595080020986	144.94515879546236	106.1915340481731	122.5497585396304	84.90099334249598	150.68730930682884	57.96059183683412	123.61090982830092	143.36361010098693	60.07161093876621	176.60881363421888	87.30719234513504	95.41097252785625	99.85156477487217	123.7001815504372	28.722319004965943	106.64991492279114	124.65558002955434	630.8362554645058	72.18705432363025	115.22167896900967	144.06700419347516	122.91970862958858	224.200082001863	148.12207910482405	948.1951447832221	64.71009126284837	67.25843677276656	35.882348591718056	144.1411315646441	85.57874563079014	93.57145880237513	71.74129297708477	95.81064168410317
original_glrlm_LongRunEmphasis	3.7812005280189953	4.8277982618270805	5.03624581972925	7.300902103789399	4.850133604383048	11.525268534114511	5.159004391645083	2.690387293647585	5.159879300015215	6.044497358338589	4.8534400863575105	6.719492119347866	3.137613232517382	2.393996943842746	4.703148994361996	2.864876917583605	4.821293125473837	4.124933853302788	4.29344680188453	6.334331733823579	5.659326049624176	8.201421006039366	3.252720244121044	4.2335399055445935	2.7990927528995395	2.8957155585893615	5.100388999792306	5.190027014749041	3.754689047895547	3.565434019705601	2.835929091010904	3.5257393612574788	6.613031174867791	3.5089152947273656	9.71829605898037	2.599797160593938	3.212944390203247	3.129863334890163	4.160756124101136	3.3208980029178607	9.660256822278646	3.4240795488827778	4.096519995466783	9.037821283911068	3.970397712759171	11.625194062767603	4.370631421452649	7.633367737450778	6.954245850088892
original_glrlm_LongRunHighGrayLevelEmphasis	209.26712816742605	318.2269786617902	371.80756883903445	2875.840924657063	504.17183400938677	1910.051946375649	453.6935292305565	298.1196067729065	650.2039723277262	859.4455748229434	536.9427793730681	565.3423531822228	256.3067366061821	349.0841798708761	157.67343297825283	303.1698655452509	765.1015241952093	416.0949279332541	550.9526066777139	543.637649022138	788.8074102073649	468.7048812976797	405.92069068327623	578.8588135039155	168.88981123078082	506.2493489787739	442.34657628508467	478.3410173926278	376.96355744063436	429.994490802443	64.1920962539709	340.6538918555523	838.2885746233549	2208.5867025405164	705.00774807599	301.7170361659835	451.64494331743595	370.2857618281354	926.1325611079774	502.658375186255	9229.319385038729	191.89007225553263	282.24330856322325	325.70473168287765	574.9236374411622	1022.3838481026768	415.1264994601986	556.9164098328372	685.2546618481252
original_glrlm_LongRunLowGrayLevelEmphasis	0.0784571713989949	0.08912404714476097	0.072606730549549	0.018672939477840277	0.04889052271497764	0.07093642308959885	0.06285683703091385	0.03117261682454371	0.044687041189458994	0.0451569458722868	0.04649870949762415	0.08888469365377041	0.041363472970551124	0.018390008845110196	0.15907928750747388	0.028806966297411456	0.03419622474186848	0.04568133449259363	0.03632081395104954	0.07717267390519056	0.04245660821871662	0.14910779780810526	0.029288897711399645	0.033947838324110094	0.052178923794028394	0.017588141810189518	0.06188365615958678	0.06278382906897635	0.04009665303614914	0.03358169419735914	0.26406954257622106	0.04512621262657595	0.05384108423705504	0.005630473423402906	0.14621557464835977	0.025822009353633598	0.024962231304252437	0.029682324656189755	0.019451593045836484	0.022979363701067894	0.010185373538675099	0.07284366841357615	0.06430178608680584	0.26076489165016414	0.028433009419887852	0.13976599593983	0.05047727168557396	0.10824126671341662	0.07339695365534168
original_glrlm_LowGrayLevelRunEmphasis	0.021891608904667632	0.022044351764247152	0.01634983128099656	0.0025996914509753143	0.010525046996417533	0.006262253400155505	0.013463785916532588	0.01281835691159791	0.008906392612768921	0.008099249891888021	0.010334586930276116	0.012869423872087697	0.013717492600243795	0.008117142758002722	0.03497565688715479	0.010215387225319802	0.009538975664334216	0.011607530210244552	0.009766057807589427	0.012664372360424706	0.007581829599250223	0.01870262011866544	0.01004155506378071	0.00809117544458924	0.019920570211184152	0.006226721281290287	0.012339126946716565	0.014143743707232462	0.0113350617836658	0.01018185180469033	0.09215137238884544	0.012710329971646863	0.008537813697574961	0.0016121599780177535	0.01615799976514247	0.010489982117629694	0.008009610355325223	0.009827348446114638	0.004737737040357192	0.007349829592287482	0.0010770106391404944	0.02255979716836518	0.01782623117017674	0.031351338368263926	0.007338799562163497	0.012638545299048298	0.012609433450483107	0.014989171430239586	0.011831765029009546
original_glrlm_RunEntropy	3.9191092264532794	4.612932472233499	3.8681017407388065	4.070229360461083	3.9475442393245945	4.52808798132851	4.177407480900149	4.539092099095665	4.583211112641653	4.623828890986553	3.8964031356114046	4.517926136853039	3.7177709560344407	4.028841695158895	3.8492472898329315	3.7155020354487274	4.297947458343989	4.397480525612556	4.049510986356586	4.014075089152115	4.206590443197816	3.9285952210941457	4.072260090731155	4.556279568066003	3.716573193365233	4.024413545512775	3.9640302763454476	4.408573441986548	3.9308848753147996	4.475041975738079	4.243114696393054	4.7017541159228715	4.073476839163979	3.8022313394172755	4.6794086344290236	4.165530245224773	4.152667851816618	4.323198111851007	4.250357230140033	3.852484958617026	4.668326196312919	3.9840962315451236	3.790192008573805	3.8500435873696475	3.8936466398650187	4.477321057645231	4.122796567650633	3.972551600330189	4.233677425292248
original_glrlm_RunLengthNonUniformity	35887.547786687515	14005.894204772332	8494.384757651696	43176.08377422298	106151.15023439353	59997.93124869448	30183.686520529558	3977.5476747010857	21729.04956790731	21773.839704421618	3158.4175248532997	88119.85984928993	10224.306687954204	88350.01170951092	4826.884032628167	23740.775526672627	4087.849845105438	19791.499068532714	9480.331499465512	152741.90071271214	57327.63085203223	12212.0387593222	10304.289088341251	33228.71699408754	9351.60391688554	186964.6712959374	65443.234922053554	8344.828973483876	84930.76032657103	18905.56380346314	755.0009314576745	17533.59763221961	82853.31695235497	179452.94413744265	111000.98604543103	69609.70027257431	102206.22574828517	6093.452577771196	53993.175544110294	7516.260771166805	55126.35936595227	12918.490610227958	11139.311738083537	13408.022514394555	187041.38578029352	40160.36663121909	37047.700241948776	29302.888716845915	7593.824175437777
original_glrlm_RunLengthNonUniformityNormalized	0.4951655604678308	0.47082064174535204	0.43385472910350215	0.3703197195910117	0.4482359829357182	0.28273918695207334	0.4302685494334915	0.5843044768916722	0.43190491963916916	0.41138878452139327	0.4439886146585169	0.37751827164213086	0.5577710590402234	0.634210884631902	0.44546253429913335	0.5821453070526351	0.48214375597845244	0.48608293156431165	0.4825077813719526	0.3948383568707614	0.42531010372087236	0.364866705753816	0.5328983726923884	0.4722055949693845	0.585113077542574	0.5774295699511578	0.4360122741021265	0.431178808755569	0.5080938300723363	0.5076733294887117	0.5579412322730419	0.5174703810925779	0.3809354497425833	0.5381105734246416	0.3270146990784004	0.5976588811836787	0.5619591822947038	0.5496852302753267	0.4844432354642466	0.5288879873177409	0.32001971059754575	0.5279453953771377	0.4889143083605912	0.35808950198024597	0.4922135478886487	0.2955418854669979	0.46150186377019725	0.366311409142478	0.37708850989116105
original_glrlm_RunPercentage	0.6484545733968368	0.6077490757105249	0.5831067021761288	0.5123515996333952	0.6017444137619115	0.41600074473735876	0.5792262664610119	0.7244708534301295	0.5825559847119908	0.5455684784882026	0.5987062785502317	0.5251938645805786	0.7002002453456486	0.7651889398587978	0.6014006008859328	0.7219979593936008	0.6044649885276926	0.6357806608675	0.6269585149216593	0.5456651082792378	0.5718226275095512	0.511895327566428	0.6795064295064294	0.6207900282896225	0.7248401660778517	0.7181738098612487	0.5908776378689928	0.5745117830957087	0.6574751682292214	0.6565368617326448	0.7074219710002457	0.6586844117402134	0.5328700520758922	0.6826277212346702	0.46352665008371924	0.7371745406123059	0.7055033694348586	0.6934408617974717	0.6323520388809545	0.6728673410223174	0.45774727732968545	0.6737196742243848	0.6338556059522014	0.4842854615837128	0.6420609638919826	0.42784539415308187	0.6135068301133283	0.5076447223455636	0.5150454355830446
original_glrlm_RunVariance	1.1552164957972677	1.8214938078175917	1.77969439220979	2.9001200529453297	1.649024482799858	4.927335345636532	1.8386159625552212	0.7019211845881416	1.8297925824095211	2.4285074263336304	1.631263548096837	2.6055435372662163	0.8926649188794784	0.571087905082381	1.5453213820093337	0.7670224375489897	1.8693887455793525	1.3576991407183963	1.461483161612032	2.3425212665228523	2.1235653441092515	3.1970407448936013	0.9508136391109141	1.417883301544177	0.7384604637139744	0.793161689203608	1.7321511741249593	1.8983254503300633	1.1652940323559369	1.0940632245818536	0.7138490899456499	1.1129345065577572	2.468615603822992	1.0506759394503806	4.161790761853086	0.650657262282418	0.9291781157919926	0.8962969306199782	1.3559813001626764	0.9875504975110565	4.122871438403146	1.034673377405121	1.3625186153229882	4.000975140386315	1.2643646405941062	5.065062950365178	1.4525393245628035	3.0110795360313927	2.790614069659721
original_glrlm_ShortRunEmphasis	0.7227688612599942	0.7078216361051776	0.675542567681656	0.6174734646534836	0.6835905163838814	0.5256241469223867	0.6730888449790532	0.7901630283238792	0.6719403374850081	0.6602629086711549	0.6801776078911163	0.6246028852182339	0.7687464425360162	0.8202788032311494	0.6823651488354042	0.7854455606021735	0.7189383275868783	0.7158668170791771	0.7159413493148836	0.637919612501584	0.6674966711471856	0.6044666050191531	0.7537570980660837	0.7075975781960989	0.7878231880380304	0.7836863392034257	0.6719813886388132	0.6749911253223428	0.7327466052160254	0.7354508190978174	0.769178224107997	0.7448963350801063	0.6261668326641856	0.7532154907527473	0.5744418870589749	0.7973937207601881	0.770151184996053	0.7645627191598512	0.7151070162329033	0.7518603660762889	0.5689373568373269	0.7499229600205665	0.7206350980651673	0.6075652494790178	0.7209665595404494	0.5397098338609599	0.6984940776579448	0.6131793275197726	0.6285544641433444
original_glrlm_ShortRunHighGrayLevelEmphasis	39.769790595584546	49.738667405674555	48.12101387255469	242.22032963988977	71.29262454619396	86.27333708162843	57.910891627055584	88.30092123272789	93.19583362786547	97.85410967867122	77.26125025366704	55.15258819682825	64.55631818860711	119.3736021739351	23.669289073115745	86.0284084588557	100.4557174617226	77.17821432000942	86.27820074086759	54.08297051102147	104.15717341223393	35.11998199688903	92.64403126966931	102.67073153662484	47.28026094527548	138.8389659762088	58.80318899854467	65.06540595456536	73.05800379623503	91.5062308016004	23.677771770558873	81.5302839796615	77.36414293045941	475.69252892356195	41.16397304000645	91.7208081068028	112.12497263376528	94.54801577887027	160.73752914932513	110.53430943638088	535.3275830724305	51.41403777077288	47.93385199978615	21.710957493421777	103.75716766416593	45.71883636691637	64.86443857123372	43.649234865106386	59.16234353001053
original_glrlm_ShortRunLowGrayLevelEmphasis	0.016127678162199097	0.016788884411137316	0.011698694100248026	0.001619127344051215	0.007326432601440859	0.0033396748820063993	0.009498414956732927	0.010505081069677031	0.00609071583708957	0.00556170172318433	0.007341607487365555	0.008071776667710785	0.010703779166355943	0.006771512396229076	0.02441268694239495	0.008073353505819024	0.007593066697282246	0.008500224255479747	0.007370870931896745	0.008201649503116077	0.005113787079650858	0.011532318693232211	0.007872152988352433	0.005795126786524733	0.01604190772364391	0.004925499983696405	0.008356855000679519	0.010271213983804277	0.008485748855142918	0.007740889294993447	0.07130637540644286	0.009581085239197085	0.005481547386990995	0.0012163955581926068	0.009701629689515422	0.008511323007450364	0.006226341731966552	0.007663182506604817	0.003409488222773668	0.005651529940194086	0.0006238976285081446	0.01729118625105304	0.013527799441245856	0.019843566023345863	0.0053424388800222345	0.006990866011663168	0.009156882031267778	0.009451352826667777	0.007917129130294553
original_gldm_DependenceEntropy	6.4191893761310705	7.0098958828540985	6.108246027597598	6.229171342577919	6.29864961095822	6.4822808013217825	6.525806158548767	7.063774716647118	7.009353252122841	6.871783285710206	6.211686240944397	6.912336381311306	6.117752762232389	6.525582921051337	6.340045946463926	6.107389045420193	6.456754360332292	6.755855820340717	6.456316999218257	6.315511582689464	6.432097261690705	6.091376753561237	6.508240415259014	7.084430565852423	6.192375684723014	6.55128249047122	6.39311457132116	6.626876647627947	6.384515453866336	6.925960454520107	6.606388278362554	7.276044918631816	6.303945626257305	6.294975123128629	6.840386390079576	6.723257810264787	6.701772259137379	6.780216399921555	6.802009186518468	6.307553555991843	6.741662890561102	6.402539624153746	6.12411517215521	5.831624908709809	6.382653860526409	6.441573492527163	6.543120150568197	6.139827501010673	6.359855493305373
original_gldm_DependenceNonUniformity	6853.954507130027	2443.446428198106	1689.5192037613726	10692.133577713275	21688.491692256142	23106.50679643246	6078.0818741687635	657.5410471881061	4430.743189360838	4363.812122739058	622.2757693974859	22014.348485268565	1696.0680894308944	14907.133764038363	975.754732086693	3932.6210921970437	632.0402786849554	3628.552843175093	1622.0857348232373	36070.90506760554	11625.466794531585	3038.1593389762193	1763.6923351923351	6152.808686398644	1541.2493871698812	31518.67385119757	13774.134892782757	1634.069254601786	15278.22029185255	3415.1297332185886	129.51544195953142	2849.01023521307	20679.240193662994	30898.926823018403	32721.173334258765	12139.692298788486	17376.096849967355	1032.105796824182	9752.241506995266	1248.865476019012	17005.784366791373	2168.130495737999	1919.83590750064	3348.5342799080163	34767.32506766832	14143.321693516455	7327.249644459031	7370.609028283982	1690.8531268830727
original_gldm_DependenceNonUniformityNormalized	0.06281346921743856	0.05108285970351234	0.05158207253347294	0.04856771358358782	0.05677719668228512	0.04699740020224031	0.05148866022998266	0.0708404489536852	0.052894291112872034	0.045809971999906135	0.053946750706327345	0.05086306533323298	0.06629409355186422	0.08316810196349252	0.05579886384666855	0.0710654720480871	0.04586982209775422	0.05835187255845705	0.05299894578916674	0.052652336989280825	0.050907170045153764	0.04898281884685561	0.06305206403519002	0.05548769625019068	0.07128483359557287	0.07116495486795449	0.05614235944283211	0.049634568209762045	0.06157121730905884	0.06122937702988003	0.06896455908388255	0.05607735922080641	0.05225474414617461	0.06489925945696631	0.04634878095781982	0.07806474457126635	0.0691800712259621	0.06581887614464525	0.05677863463920532	0.05995801411584867	0.04667725523167751	0.06079325077775906	0.05460750085333333	0.04476889512685192	0.060208477402624846	0.0462821688395736	0.05725576792519598	0.048402641425060795	0.04429912040878914
original_gldm_DependenceVariance	19.35820402160663	29.466117864165447	27.79512006975799	31.25233642076722	23.125071662962394	34.16361275995497	27.727715973993956	16.106775277694325	26.67057377299126	34.53987019266334	25.361850796533574	28.6911670633498	17.618615795431477	11.53221958508761	24.181410792660365	15.36087264513044	36.97796232768188	22.165330633411592	26.50331680117818	27.000104307798924	28.546035695939764	30.68014687970372	19.333237749403917	24.27444233877584	15.41432862087667	15.271549447136946	23.852649978570334	29.56936396112168	19.824928290363385	20.564562218579674	16.660270085435187	23.93266501404932	27.379914731014086	17.90422780313902	34.03090117557365	13.11909996545377	16.408480119998778	18.594884788475785	23.034967332470032	20.95043600380992	34.29334121766999	20.393507176094072	24.94989705255508	36.56874507134011	20.673452109436802	34.744770788034835	22.733922183711147	31.64160737936745	37.07276249401473
original_gldm_GrayLevelNonUniformity	24565.403185600644	8526.202809775677	10148.301764669965	72398.17086155286	104514.2283628234	138940.20721237452	29890.418587511755	1135.9601379013143	16017.688441611155	21977.630239662394	3289.618118768964	79912.74316568703	6173.41353971232	28687.572212830768	4629.644821867673	12520.062488705771	3614.0550838232093	12994.21072944809	7565.0799189701365	197807.72703068415	64341.52927318427	21144.962144296656	5798.232875732876	18288.348339736305	4635.724943342121	81231.10292258227	63814.90498200479	7918.412672377134	57448.71474052849	9379.448185599542	303.37699680511184	6616.5595315421715	116549.87761883464	109033.7524920921	160740.57916192737	23526.077925251433	44774.15030337776	2615.02066194758	33247.55542940981	4928.263718853522	92625.91023174237	8395.998541947061	9812.7603891117	30456.019894111985	137562.35534047164	90906.04848669292	28529.997218184944	51889.94599972419	11820.496083208887
original_gldm_GrayLevelVariance	1.7195543559568345	3.800208656756027	1.1849780733385102	1.0387875420789063	1.6679578850705807	1.0022562376065585	1.901415417836735	6.410308281567644	4.337768551935781	3.4892036277242253	1.4318617261236743	2.233242892515259	1.9892117080582339	4.028464705311836	1.154534236608558	2.2426369714327166	3.967091834382004	4.224218049390951	2.1112638183181853	1.1150572614338894	4.910165343178213	0.7372688526960482	2.6730076624703396	4.553945923329795	1.8353213971445779	3.6854295725936472	1.2750811101009214	3.245371641293216	1.9591165226387366	3.9933407869244375	4.7393427172540985	6.552440182503675	1.140883013885538	2.216493287730518	1.7895014348561342	3.865617970330756	4.754821076020783	4.079941963228582	2.4829686222064247	1.8300481620442066	1.9333870837251632	6.456073340586112	1.3484806538081735	0.5808872209347585	1.5233664843476977	1.1891523963833905	1.9797088926456445	0.799687325850759	1.3593243822511667
original_gldm_HighGrayLevelEmphasis	55.134224128450455	68.17103255074949	72.94119802161568	393.13973263562406	103.96846277287804	165.6061120094375	87.2810067176633	111.55343675931911	130.4618819091278	144.45780451190964	112.1292587776333	86.5276653358471	82.63359912445279	145.7088612538426	34.18991250643335	107.39573168527956	151.29196603527106	104.04097517046185	125.0576684310266	85.18620680595028	145.15586821155514	57.64662636033857	124.25650650650651	140.81892213624803	60.169279866796174	175.92361412159966	87.0593577155248	94.07341595285827	100.06129225958031	122.54926850258175	26.20021299254526	102.74990650526523	125.71145628810908	630.1240522068615	72.50062537448103	115.51120199603879	142.427165448378	121.4210190676615	223.4727379642406	149.49997599500696	953.3485440277553	60.635150291610586	68.0622066729243	35.993061126263434	144.41848717375908	86.6246134514004	94.26646818885087	72.33924361525378	97.32785768555634
original_gldm_LargeDependenceEmphasis	122.18147659371678	154.87305834883867	167.96238627343226	218.36350380878406	152.05304023895727	296.08484201320033	170.29411166738672	82.75371687136393	167.17708855621612	198.76972254590117	156.08990030342437	206.77911167794167	94.96701063164478	62.014488872523586	153.31246068508034	83.06172973363692	164.30459394731113	131.7800077190274	140.97359994772268	191.16556970968227	175.74630198891253	218.11600161225311	106.43500643500643	142.20229785545516	81.90458350677582	84.61848831328348	159.27664127364548	175.07794180183464	117.9467435590536	119.1702882960413	90.74121405750799	121.4325952170062	200.1808944784315	103.4977967091362	257.48278626640814	74.48222599480412	91.35061232939978	99.0654295006696	134.5242170715945	111.30399923184022	262.2601811010438	110.32626738447735	135.61512643285832	244.17586501951976	126.89564100033077	286.7927739545599	144.8103989872943	222.11575615490193	222.27270821871153
original_gldm_LargeDependenceHighGrayLevelEmphasis	6758.036584918802	10043.927853155772	12486.552726384563	86024.28920867231	15780.833185424864	49144.36439169743	15053.549679364998	9087.654492566257	20665.273141847527	28045.844466139682	17171.56488946684	17371.310982033934	7652.0744996873045	9056.829832460207	5083.24715502945	8646.293920994614	26782.41701139415	13049.75977743471	18383.066098150688	16396.700086267676	24120.931447763676	12448.145747682385	13350.510546260546	19126.009315873962	4946.784515054808	14715.897409324085	13790.39699522709	16036.082589150112	11867.035899233897	14214.696320998279	1625.0191693290735	11124.404861726209	25441.256211796157	65089.958105968	18720.468777311442	8695.087455307765	12656.28871052506	11434.112939225815	29829.95837190482	17065.267991742283	251098.74755096383	5771.756561238223	9441.666666666666	8811.793157388096	18410.42905087722	25189.23517207753	13822.058254020349	16248.668564523861	22039.981424716392
original_gldm_LargeDependenceLowGrayLevelEmphasis	2.478170683604845	2.6781349212199714	2.323988557553986	0.5571753754040748	1.5126941167444237	1.8175942560518907	2.0116026026489564	0.8852010085230645	1.4377645547901923	1.4564929249112177	1.4520148096354064	2.726465612473741	1.2227350816753642	0.45219028968528546	5.121467894641829	0.8237991432093671	1.0380009804968182	1.429038607466725	1.123617748506004	2.315002856561373	1.3105300429331517	3.9389002531905097	0.8972429153611592	1.133682706307874	1.450030026317025	0.5048576117530552	1.920504819881176	2.0056403479155898	1.2237845187569778	1.0727435870214235	8.268139908896877	1.561466287389803	1.6141701823978911	0.16562307616869731	3.8321450914099433	0.7060025854717477	0.6971837976631626	0.9212891516196433	0.62596518311989	0.7438177267090813	0.2754704051848061	2.2653117785503367	2.013448773975611	6.960054923418919	0.8985999168853601	3.443275717637096	1.6151691550884502	3.116950681230796	2.288107832517636
original_gldm_LowGrayLevelEmphasis	0.021400418581920135	0.02025350551310353	0.015374175560531372	0.002578011277090329	0.010318080911897475	0.0061947847976054175	0.012815906256435016	0.01227948459248018	0.008771432569904146	0.007771787882073932	0.009927372555371466	0.012934963988770412	0.013484187135368728	0.007944087961050445	0.03429060440471469	0.010145482329933495	0.008359226888236366	0.011339852158145003	0.009163181729305152	0.012448036532935266	0.007521510510588789	0.018392214257161036	0.009579914208826295	0.008022825103397272	0.0193859791771264	0.006159297932460386	0.012239093535265023	0.013074404177473591	0.011046901468148735	0.009820307358840357	0.0921218456370866	0.012649218562742339	0.00833247260496275	0.0016089011451230425	0.015517996540437113	0.01026416611763026	0.007914564124815096	0.009643869416877515	0.004707425173527105	0.007157996098376272	0.0010623617081707039	0.021987414480323555	0.01680499014244997	0.030014738388103056	0.007258707914356396	0.01232688948526047	0.012094263170041968	0.014567012853946336	0.011127829958732387
original_gldm_SmallDependenceEmphasis	0.03146774335636736	0.02880213341457976	0.02817651348375661	0.020559911100467988	0.025751085393914696	0.01169428221979536	0.027647953625023258	0.05333675301865743	0.02818218945724544	0.02753329425746479	0.028644312200233155	0.019092792309446542	0.047533885368986194	0.06398731114747788	0.024598737217784845	0.05423902400002106	0.04355266399177938	0.030987976046689947	0.03857596008916647	0.02191963389848966	0.029761097574607737	0.016596055574564967	0.040997670961132666	0.031598387426440694	0.052816245152862484	0.05037205477572496	0.023794941424736368	0.02913891536985058	0.03595378265222427	0.033081765433683415	0.03999982922095294	0.04605298102073139	0.01970996737582732	0.0422571523500367	0.013500825537301359	0.04972938518547579	0.04360238126251211	0.043337905511617605	0.03506938567030906	0.04814082217585433	0.014984749073447077	0.04824746992296604	0.038201218605335686	0.019596725251500507	0.033881570619768264	0.012186668511897392	0.02970301818737537	0.020500511101606972	0.025061414148201195
original_gldm_SmallDependenceHighGrayLevelEmphasis	1.7502826644154597	2.3648005233841367	1.9687333344339701	8.154940742658809	2.9138075604840803	1.8800692835992063	2.563885296812135	5.9295870424336155	5.783297891665118	4.764335559342333	3.340144166459849	1.6783645951977322	4.638747779690119	9.749198959529375	0.8386238111752006	7.171340542828026	5.501407218695722	4.0931922997536265	4.195022856984701	1.9230951272538155	8.211507528932422	0.9542672162567232	4.872382980108856	5.326619104378713	3.1980684273203535	9.935511648927541	2.14182987114549	3.6656063377501664	3.7798976502635107	4.505227678594601	1.5715202174686935	5.7787972795339755	2.324330404265612	27.745464688653687	1.0382596816317138	5.779986662208479	8.173907417727271	5.2567060466883655	8.045813366972213	6.765899956970124	13.488204309976513	7.776781330116134	2.4252953616903477	0.6781162826516889	4.8846293587471	1.0102945272419706	2.666777825276667	1.423068795541543	2.3335315182160405
original_gldm_SmallDependenceLowGrayLevelEmphasis	0.0008954740471157446	0.0012249564778181044	0.0007461117085277342	6.120317480222939e-05	0.00032951114327100844	8.096905737528661e-05	0.0006028752440607548	0.001039718007036272	0.00030647201929918314	0.0003001627863011358	0.00048265245930357496	0.00028054645826219616	0.0008202683076758942	0.0006661498609333496	0.0012609490881553985	0.0005942749173478523	0.0008535031891694371	0.00047710105723531394	0.0005901801078937434	0.00030735532847677084	0.00024462915003570056	0.00037383493922922713	0.0006030530770853377	0.00030948134319213266	0.0013918966852118572	0.00035666706352195464	0.0003237723212008898	0.000685003755611749	0.0005008026280836607	0.0004526617048526933	0.005536114187447716	0.0008320737101051847	0.00020667152360329184	7.06673383068335e-05	0.0002783314689176663	0.0006697720981248163	0.00038428053900609423	0.0006709136182730625	0.0001866057095210414	0.00047914973583777006	2.182866330767497e-05	0.0013240995932810458	0.0011459670887169965	0.0008944979444877186	0.0002755639494278506	0.00017585918267629756	0.0005387740738216918	0.00037746806941772054	0.0004773838402111257
original_glszm_GrayLevelNonUniformity	354.470715835141	62.18683901292597	106.24581005586592	523.0087064676617	1043.7451669595782	508.94470314318977	258.7490462060195	29.358056265984654	108.86547085201794	150.9476861167002	29.93233082706767	643.7	129.1656050955414	781.9271878646441	42.3768115942029	324.3095823095823	37.05416666666667	134.30814814814815	105.49194414607949	2020.4942124270765	547.609377918924	135.95652173913044	86.9225352112676	215.37444037444038	123.97695852534562	1659.6288817033737	602.8522817198628	62.45308310991957	813.3525816310117	81.23539668700958	4.69811320754717	137.29109020475926	948.4290398979778	2126.4421254977347	541.7402218330415	481.37584877959256	648.6292428198434	44.76326530612245	415.27943925233643	102.87641866330391	397.3068552774755	127.35104895104895	156.31614135625597	205.85061845861085	1946.7045948688215	460.6272527472527	348.3143680230464	454.49260421335725	78.52305665349144
original_glszm_GrayLevelNonUniformityNormalized	0.1537833908178486	0.07307501646642299	0.14838800287132112	0.16262708534442216	0.1528625024838281	0.14812127565284916	0.10968590343621004	0.07508454287975615	0.0610232459932836	0.07592941957580493	0.11252755950025439	0.12426640926640926	0.13711847674685923	0.09124004525841821	0.15353917244276413	0.1328049067606807	0.07719618055555555	0.09948751714677641	0.11331035891093393	0.1871001215322786	0.10229952884717429	0.20383286617560784	0.10202175494280236	0.08765748488988212	0.14283059737943044	0.1012524483987172	0.1590219682721875	0.08371726958434259	0.13082718057439469	0.07082423425197	0.0886436454254183	0.07597736037894813	0.172787218053922	0.14598668992844532	0.10541743954719623	0.08834205336384522	0.08467744684332158	0.09135360266555602	0.09702790636736833	0.1297306666624261	0.10808129904175068	0.08905667758814612	0.14929908438992928	0.1958616731290303	0.14108599759884197	0.2024735176911001	0.12542829241017156	0.20371698978635466	0.10345593761988331
original_glszm_GrayLevelVariance	6.181783447282856	30.027368092559936	8.155041587341218	9.786449824880572	17.84732314114424	4.7545200377838714	20.726663157756654	18.10317828899602	50.68730487994932	42.586979371197	15.007462264684266	6.239708710365081	16.516085845267558	20.827547181628677	5.061541692921655	16.65275103112941	22.28884982638889	32.40967023319616	10.341095180793785	6.592529870136017	109.49890979144051	4.522444924464304	13.10976107033437	43.037189434421826	7.305457484762896	31.12252198678695	6.612966847789065	46.275930970538134	14.52056111536728	25.11578288077993	13.550729797080812	33.71677565784417	6.053860383115724	23.016281113098696	15.688049079338313	15.156852269434715	48.54146696412137	16.05109954185756	12.124869202550443	8.483989002129288	18.71355377231485	81.56595236930903	7.738956713546413	3.8206411183766806	7.099936510689162	4.320781741335588	9.08620777519542	4.959053602903224	13.06613479701639
original_glszm_HighGrayLevelZoneEmphasis	56.65032537960955	95.99764982373678	69.78631284916202	399.2350746268657	120.84841827768014	158.23748544819557	97.4654514624841	112.40664961636828	245.23038116591928	188.46428571428572	118.0375939849624	87.1007722007722	104.06369426751593	155.652975495916	35.391304347826086	142.86076986076986	121.74791666666667	144.98962962962963	102.48872180451127	90.48652653023429	328.2658322436017	58.75562218890555	118.77464788732394	183.4167684167684	60.80760368663594	210.1574034531145	93.24874703244527	144.19571045576407	108.62023483995496	149.6512641673932	57.660377358490564	136.30105146651908	114.21916560393514	671.5587669916243	83.95699552442109	117.90255092677556	221.49830287206265	121.38571428571429	232.75841121495327	138.66834804539724	870.9056039173014	201.61398601398602	61.88156638013371	34.686013320647	144.05167415567473	81.81494505494506	89.43932301044292	67.77409233527567	94.9459815546772
original_glszm_LargeAreaEmphasis	1067676.845986985	457558.3254994124	439921.1145251397	4784850.6358830845	5558594.20811365	19059264.276193246	1411787.3849088596	23454.250639386188	666165.3553811659	1004087.6071428572	133069.86090225563	6003350.781081081	155946.0	518957.1947491249	274627.0326086957	257370.1687141687	99317.17291666666	549863.717037037	230279.57679914072	11734323.194832854	2584158.727068933	1876395.9145427286	178627.4131455399	751613.3593813594	104455.33755760369	1962021.6396803125	3859369.042205223	336225.2332439678	2149210.729129805	426098.37489102007	10258.641509433963	163196.5694521306	7913404.797777373	3242524.1633942057	20798337.974508658	569603.7203156543	1280110.9540469975	75670.82653061225	1217484.566588785	118241.0075662043	8791614.790805222	195516.54965034965	315845.89016236865	2098669.3682207423	5284502.669589795	11784738.752967034	1218419.303564998	3415229.683998207	523688.8814229249
original_glszm_LargeAreaHighGrayLevelEmphasis	61457807.37353579	28216010.226792008	32535300.89944134	1885637990.9281716	580346778.6873169	3164716453.098079	124682797.96566342	2290697.6086956523	82283744.46524663	139335560.6217304	14625029.665413534	518589481.8671815	12442804.097664544	75095844.11575262	9265497.713768115	26645890.126535628	16273846.979166666	50981715.13185185	30348243.251342643	1027926938.571627	345848445.258173	107028216.8245877	22380231.89084507	98736396.92592593	6338649.0	336350016.18382037	336277080.0844104	29918673.28552279	215703340.43413222	50737512.878814295	175178.22641509434	14731310.893746542	1023945331.6141374	2050440044.988741	1546571578.8437438	67182669.92512387	176706479.8994778	8175476.675510204	275877659.9014019	18191060.081967212	8534956986.279923	10033443.784615384	21901601.210124165	75048923.60894386	766607689.113857	1082694509.8263736	120311554.02340655	250251411.39892426	52329627.50065876
original_glszm_LargeAreaLowGrayLevelEmphasis	19382.151882164908	7872.994689754828	6038.837251171536	12176.155112933877	54022.4107267584	116097.62369353283	16296.912524858433	263.2595283981701	5532.221950672163	7337.984748270418	1225.3149431975942	74752.04196274091	1999.246350609998	3688.633204209877	8631.230579776899	2532.3591229291105	611.0845495666945	6064.253877089802	1769.2794461661194	136310.5574408284	19482.126049317714	33514.95447910319	1452.704570464392	5925.049442218878	1789.99559725271	11659.727382292313	45204.73525416055	3855.367232168703	21876.355325939687	3688.4025737731713	820.4583779449991	2044.7277856301223	61796.543464160015	5144.823572856241	291724.3878092609	5044.238684158231	9491.245836566604	722.767880490036	5459.308300994943	777.8781075144711	9074.691450080096	3957.015091232925	4653.106055713424	59784.63006506776	36924.62712662039	130989.81374771286	12689.563479707547	47325.108475574685	5287.977619441223
original_glszm_LowGrayLevelZoneEmphasis	0.03447227312111669	0.06884134330005173	0.03427059417803618	0.0031783027487338384	0.014812265847178353	0.007530440869746149	0.02752894402093789	0.026539233906991394	0.013055143722612727	0.013564553776893076	0.02308728629785053	0.016887614168718482	0.020148633562843726	0.012487466806025388	0.0645501829623422	0.011605012555866588	0.02435220994728781	0.019315806086999756	0.019523779785852083	0.015070161339853814	0.008938879093618509	0.02694207201645259	0.019277727260216693	0.011734292793293338	0.031548387244591004	0.007762074600075787	0.01479249991267073	0.03237507793688407	0.01669866080192424	0.01847402926467533	0.16888021004761575	0.022078246703907796	0.01217829871642446	0.0017017885927974742	0.027657334451098595	0.01653546820483931	0.009635166566294144	0.019397836345362154	0.005755626329818658	0.01112103452971684	0.0016764813167574955	0.030000575695979824	0.038752465222423926	0.05526906900044763	0.00886124081316237	0.016368981894267963	0.02237326642485877	0.021433081860536295	0.022376219597605055
original_glszm_SizeZoneNonUniformity	542.5236442516269	171.92126909518214	156.2290502793296	734.669776119403	1331.556531927358	692.6658905704307	559.7486222975837	94.20204603580562	453.0336322869955	492.9517102615694	49.909774436090224	1242.8243243243244	238.97027600849256	2299.35495915986	48.54347826086956	631.076167076167	117.59166666666667	288.4977777777778	226.75080558539204	2294.5966293175293	1405.1696245096207	98.7271364317841	203.21361502347418	626.2714692714693	221.49539170506912	4428.31669818803	788.4265365338961	178.19571045576407	1524.7008203313496	265.1795989537925	7.150943396226415	524.0348644161594	999.7629805064674	3728.8541809693806	824.4516442887722	1272.8550192695907	1650.4096605744126	119.76326530612245	1146.6794392523364	245.9659520807062	618.2415669205658	423.4041958041958	259.0974212034384	229.5442435775452	3580.604580373967	380.86285714285714	671.7778177889809	499.3514119229045	164.48353096179184
original_glszm_SizeZoneNonUniformityNormalized	0.23536817538031535	0.2020226428850554	0.21819699759682906	0.22844209456449097	0.19501413765778527	0.20159077141165038	0.2372821629069876	0.24092594894067934	0.25394261899495263	0.2479636369524997	0.1876307309627452	0.23992747573828654	0.25368394480731693	0.2683027957012672	0.17588216761184625	0.2584259488436393	0.24498263888888888	0.2137020576131687	0.2435561821540194	0.21248232515210014	0.26250133093772104	0.1480166962995264	0.23851363265665984	0.25489274288623087	0.2551790227016925	0.27016757355793	0.2079732356987328	0.23886824457877223	0.24524703560098915	0.23119407057872057	0.1349234603061588	0.2900026919845929	0.1821393660970063	0.2559971289969368	0.16043036471857797	0.2335942410111196	0.21545818023164653	0.24441482715535193	0.26791575683465807	0.31017144020265597	0.16818323365630192	0.29608685021272435	0.24746649589631176	0.2184055600166938	0.2595017089704281	0.1674122448979592	0.24190774857363376	0.2238240304450491	0.21671084448193917
original_glszm_SmallAreaEmphasis	0.49657030704004146	0.4515688533735279	0.47303596787456975	0.48784914045539335	0.4403849507139396	0.4560892061356464	0.4982015912897628	0.49724046884984713	0.5156408605554664	0.5079217202047066	0.43026725405261795	0.49758642327619595	0.516320022727781	0.5305549136021623	0.42077148027249994	0.5202169688529457	0.5044786056325492	0.46574316638361113	0.5041875303707392	0.46882162678881745	0.5272102446343363	0.3729982887706709	0.49689772681842564	0.5126784534591522	0.5137063799549074	0.5304309450974052	0.4617802916981927	0.49601718351885143	0.5057843394735969	0.488976403715871	0.3456759206497866	0.5534037786501514	0.42832383646152206	0.5171153087496946	0.3879686092260279	0.4890067586101079	0.4703412832814782	0.4979057168889258	0.5292207336655681	0.5752710718347297	0.3997494592894317	0.5617277523783887	0.5068655680052538	0.4738404624849686	0.5220245786364109	0.40824693378844856	0.5026146338630426	0.4819454811110462	0.4728777985384745
original_glszm_SmallAreaHighGrayLevelEmphasis	28.076844480165487	51.216718915494326	34.60267712309469	198.71434826165364	58.09942966455588	71.96344457176357	54.76419257386897	56.63347297425488	153.50480060291278	109.44304811212224	54.207185390792645	43.90622525892945	60.941870066762135	87.85621073501181	13.871860412236037	83.93565815558382	65.17315611774576	83.83953984116513	50.739984814102336	43.901736493110185	235.78351791545305	20.916338281921913	58.80505441062313	108.64066114928974	32.04591398000786	121.46791836881704	43.458849924801555	88.34801276423528	59.118907205838575	80.19664889677593	14.565317031115294	77.69284400201246	48.39967582442795	361.0656109160549	39.169599700203605	58.47441386373415	124.67819842605971	59.17129368192916	124.92505523471421	78.88607110703212	336.1595990396679	147.58712380327242	32.012925774203964	15.332251412418533	76.34711768920127	32.670828694262	44.903258850226024	33.461408341836545	48.03011945259546
original_glszm_SmallAreaLowGrayLevelEmphasis	0.018950910875568234	0.034327964145063165	0.017644414633275908	0.0017579655938417351	0.007015877089988027	0.0036366737184508205	0.016163095969084475	0.012334623151169713	0.006270933970015475	0.006714126290881573	0.009432467165856715	0.008658967001109153	0.010882889713075845	0.006865174011961667	0.03616475456826965	0.00587133682842161	0.014872144467574403	0.009409206563906695	0.010377199288022538	0.007155056897944714	0.004431075078767013	0.01074456022704722	0.00969464228151431	0.005882119115721643	0.01686289158545866	0.004231024199492832	0.00722608195751335	0.015051605430344402	0.008448700380963372	0.00828287502123492	0.09355124952061722	0.013086874198442238	0.00550691990393551	0.0009128482235397869	0.011011740240607417	0.008473725736978546	0.004524742705849342	0.012163139977031697	0.0032162293806795774	0.007168854797930868	0.0009570815095847082	0.017126061247004682	0.02150705431658767	0.03182774215572328	0.0046414626988594875	0.007017900087985327	0.011906052753383925	0.010468041953067334	0.012554863354459468
original_glszm_ZoneEntropy	5.889072149223207	6.900136961834472	6.024708447615472	6.172907167910564	6.487009498324934	6.304258996626596	6.504097766100895	6.283531553146219	7.171504919926755	6.868179996858444	6.151529184016745	6.085183775498359	6.030918566929686	6.500893849287259	5.883849180481605	6.140289355518256	6.395820335251382	6.782349054820543	6.161295735796261	6.132232219232262	6.966969787872608	6.1407441246370436	6.31141454732727	6.623818457248595	5.702129401943467	6.449395290022067	6.169579850895567	6.594114309328838	6.246450085959715	6.83760870661038	5.336318803578968	6.563958961540583	6.345021080904022	6.025484607289384	7.1254116466819255	6.67510456432375	7.177082994235566	6.227818652783475	6.394546026192651	5.6026004037256385	7.0675571361008025	6.665071057544521	5.8152648705473196	5.530571486487461	5.992778327359328	6.1679270976434255	6.231162551820739	5.760717538608098	6.463740467232437
original_glszm_ZonePercentage	0.021124308075809232	0.01779106474609579	0.021859925505281798	0.014608288023111619	0.017874673096103855	0.006988640408416471	0.019983565867832304	0.04212454212454213	0.021297423775756275	0.02086941916249383	0.02306025140875596	0.011968134264907027	0.036819887429643525	0.04781272141976445	0.01578315319951964	0.044128808413748236	0.034835619420857826	0.02170976456966422	0.030418872116578448	0.015763191582843974	0.02344044209733498	0.01075372833534865	0.030459030459030458	0.02215789188896705	0.04014615420193331	0.03700868826993244	0.015451836816212405	0.022659619707186683	0.025054505740734024	0.02056440045897877	0.028221512247071354	0.03556736541678968	0.013870252868683652	0.030594027380457293	0.007279273970681764	0.035039997942228056	0.03049702992371761	0.031248007142401633	0.024918635995784793	0.038071918959143504	0.010089836877310767	0.04009645580978017	0.02978069801177575	0.01405155355901385	0.023894750878432555	0.0074446396958005685	0.021699720255676933	0.014650932182798454	0.019885247190128113
original_glszm_ZoneVariance	1065435.8812906016	454398.9872922021	437828.4353874724	4780164.645920642	5555464.356239698	19038789.714659527	1409283.2713062507	22890.704325586572	663960.6738962678	1001791.5680610323	131189.367021878	5996369.307569356	155208.37591788714	518519.7602086598	270612.7082939508	256856.65079978353	98493.12412760415	547741.9887209876	229198.85531305632	11730298.69705288	2582338.7395773567	1867748.5876252279	177549.5395093566	749576.5840709282	103834.8799653316	1961291.5224201558	3855180.7229926693	334277.6556648865	2147617.6831144397	423733.71930109937	9003.07582769669	162406.0790408327	7908206.858012685	3241455.7810609043	20779465.71631887	568789.2563847938	1279035.7648101766	74646.69591420243	1215874.1009323413	117551.10070303045	8781792.072040016	194894.55302655383	314718.354583843	2093604.6963473686	5282751.230711297	11766695.591624971	1216295.6105934219	3410570.9331603637	521159.94441406673
original_ngtdm_Busyness	103.45637830676482	9.356232380979359	14.908261210828345	18.464116355224167	46.63773482742939	93.56166218373347	19.74983008967326	2.5891708381398977	7.405817251207965	7.240345572037256	3.670513931289587	178.74834644570754	6.987794727227786	18.56808874975739	26.42112561889139	11.326493768874148	2.424307262429489	8.956215792475	9.312257361586063	147.7345457172691	14.891426576431474	45.08710452697956	8.32136024937553	7.1608495943429125	21.783811305429644	30.206149582247406	71.02029305701612	4.469900538449412	35.36439432927859	7.888260155797747	2.460920461883218	5.874058707760246	168.3918743749277	15.86746639697285	87.23089307377641	27.27610902529319	19.621043348592032	3.3908225376176735	21.35889878494457	8.13967685251934	11.085493757825327	5.93618735751001	20.450280832449305	70.03694466114537	120.02317571991568	148.67248994768337	35.99329781635944	58.93269411181569	8.72918689348626
original_ngtdm_Coarseness	8.089986015701667e-05	0.00026232201936998527	0.00024727717181946	3.790941718026555e-05	2.1854879252500737e-05	2.3458736523798755e-05	7.785542766288424e-05	0.0014340781332378596	0.00013830466391755975	0.00011564092570305991	0.0007350787688861625	3.0103783984951597e-05	0.0002851447951600891	4.410373247598779e-05	0.0005017220959989945	0.0001315695796110949	0.0006729322627967949	0.0001574810242544086	0.00027986470736580363	1.1980901760634769e-05	3.612662186980074e-05	0.00013045585024544607	0.0003285802876062754	0.00010892441076547834	0.00034035656818726817	1.8087062496321247e-05	3.542496261417365e-05	0.0003124369604166339	3.2426508304632974e-05	0.00021298824372799002	0.006304351108576987	0.00027011058905182435	2.24055737768762e-05	1.534687569134212e-05	1.83938953924009e-05	6.15705251374946e-05	3.486669133989822e-05	0.0006825829246105707	5.568146410486166e-05	0.00038483111228370157	3.232794082791062e-05	0.00022786399117290926	0.0002183699135484395	0.0001130793830442229	1.384132728833759e-05	3.645312525081356e-05	7.582996904547264e-05	5.2080463717754086e-05	0.0002560553203277281
original_ngtdm_Complexity	39.5994868352884	314.77473228867007	90.42738851894457	350.55561664197523	1014.3703318114775	74.4431713553565	519.454232415161	138.46654322167063	810.6189538427014	992.9570372095271	147.82616588378363	47.74317352895128	495.15855977425684	2199.036444745915	22.416351955991644	697.4529917825221	281.3148503496023	645.771893904153	127.7781099488186	347.3243445858264	2841.2235436588476	40.58937463536587	134.92924804753395	1543.9238861754345	61.14953791255555	3376.0438197585977	190.82227238392392	680.3928147028228	1166.8422775200497	401.95799234721926	57.85662460044843	645.313357581474	56.74244683124938	4372.369603189926	440.15904028810735	536.1095457960666	2587.596652095732	232.8659474434773	339.3686451550782	96.19691783350942	472.32614239060825	1622.967491030513	93.27513766337566	33.535593949925975	283.85755641757123	31.000805504452273	147.11149609708335	112.7773379432716	155.3441511305372
original_ngtdm_Contrast	0.015698686469339068	0.0043190092176724655	0.0035053055337205445	0.0006179006643265861	0.000678881302290707	0.0016220027268204545	0.0013369564290957989	0.021673565260460544	0.0019200041655045392	0.0011322304424038394	0.0035412464373675554	0.009420653978748202	0.0030029279903987407	0.0024420058577254338	0.012847241833908946	0.0027562956547696623	0.005672738404244974	0.003083094015667421	0.005978813151057325	0.0009672961210394651	0.0007978109968545221	0.0034958141684697914	0.008293437164047535	0.001427620320375844	0.01886490478103374	0.001099792560625471	0.0022465124807575163	0.0018871082292279562	0.0011371463531335475	0.004441493729166791	0.030862513114418854	0.0054701949517859255	0.004894766553767913	0.00044631304278609595	0.0008322860975444303	0.005583346417110147	0.0016193374392626605	0.008473514227937785	0.002923658871156914	0.008924897802393092	0.0006291351371589084	0.0028550666334386	0.00595907888958435	0.002995411425754894	0.0023670227940095333	0.005301764595082944	0.0042996269633415775	0.0015187720419743446	0.0017848866140817772
original_ngtdm_Strength	0.005216294703977359	0.37645379924365446	0.07688682038870466	0.11929947942728841	0.2507346574755847	0.009912777734993128	0.3222814923043363	0.2780724447186838	0.9369654231490784	1.3422499173035911	0.6574328406421562	0.00348894233345624	0.6130783783807142	0.4148447088194663	0.02162017384772209	0.36366008858915694	0.8237774334212599	0.6235273793724273	0.09385649589160991	0.034318289642037716	1.965595108075371	0.017774610139671118	0.09065893828460025	1.4936739902441716	0.024361184424310716	0.46505873949022364	0.03150152854829655	2.3857552224632927	0.33908316691335183	0.3980027577183292	0.7349540332332716	0.62564308630813	0.005014778224840923	1.035933649962071	0.09243390793643547	0.08146090351345284	0.6570447074604115	0.3680141918915961	0.06259443575239658	0.0780518943847902	0.1600973265232768	3.3428383616819572	0.05603694593249279	0.013552777965935141	0.014697928475194936	0.004947162224431515	0.0338255198370429	0.033130365060080526	0.23927356681028314
[truncated: 163 more columns]

## Sheet: train_test_unen
Supplementary Table S1. Radiomics analysis of unenhanced CT scans.
	P003	P004	P005	P008	P009	P013	P014	P017	P022	P023	P024	P025	P027	P028	P029	P030	P031	P034	P038	P043	P045	P046	P051	P052	P053	P058	P060	P061	P062	P063_1	P063_2	P066	P071	P072	P074	P077	P082	P084	P086	P087	P088	P089	P090	P093	P095	P096_unenhnaced_registered_CT.nii.gz	P098	P100	P102
original_shape_Elongation	0.8646198837953168	0.7885267016368743	0.7859253131353292	0.8365719604425671	0.6202322915625463	0.856513826101719	0.8162811339016769	0.8613893914101465	0.6586765551599655	0.9682330003916217	0.9144443357353498	0.7959125614971292	0.5941582768771978	0.8210474042688257	0.9318427409773694	0.8442028402229689	0.8029139874681022	0.7350139857068817	0.7481423464552761	0.7032113381211245	0.960787498764221	0.8859719622404187	0.7895711546886056	0.9591433175001427	0.8339957497505798	0.9338894600728039	0.9380309761352125	0.9386968509820632	0.7749912039363184	0.8468037390169839	0.9142243425109975	0.8603000218921577	0.6286136289224634	0.9162585144938897	0.819001221194712	0.6631367839552634	0.673218497660581	0.9405035479837914	0.769614561388204	0.8715295872584564	0.9326617495129864	0.8211864011703944	0.5962795389095272	0.8401175501585256	0.9028766965775238	0.9869543715816633	0.9320059531782516	0.8708898397572751	0.5307251884818597
original_shape_Flatness	0.7940230656979809	0.7255135382415653	0.628048054207855	0.6400252032861624	0.5974102666571635	0.7191592338942021	0.7761241911610545	0.7503823361090989	0.6012332843678886	0.8404269663022064	0.8191278686642564	0.7438551066098996	0.5154854414313766	0.6014970973217184	0.7404995037856735	0.714752624550541	0.7388630135813891	0.7085560090082336	0.6985590558375854	0.5967473384372515	0.9159848657331664	0.6484050177747704	0.7180369906850093	0.9049894418878612	0.7655031278004335	0.9088520349292838	0.7900958150099125	0.8481177041754928	0.6035830813388332	0.7618789745728305	0.770983147770781	0.7419604231100132	0.5283189468909627	0.6389427377495547	0.5771811825602569	0.537464748980665	0.496567003668388	0.8234123237684619	0.5218806490828926	0.7194561201023391	0.6937468516751314	0.7181739807212322	0.5467666050373453	0.7239958761676841	0.6773211829194725	0.9360081994445639	0.8679561775357025	0.8615222863691067	0.4648193828652446
original_shape_LeastAxisLength	49.203989793456806	36.077839223418444	29.03361162420552	54.659500683633766	71.00606014363134	75.3925098267733	49.6158181036846	21.05394752198454	40.53739537069076	46.11667105645686	23.048979787938126	76.43993893102285	25.680265678640616	48.743429643941106	24.740292208759463	36.54064000288448	23.767136278636926	39.15099330785328	31.238718110087863	81.35140239066196	65.3276453346292	34.543554888895564	29.863801783317943	50.866026658442095	28.04645573512266	81.3391042271149	62.346452983058704	33.097724302227476	55.05990024057197	37.92136812667853	12.080238360603039	35.98016852901251	64.56340442887254	68.04217665788538	77.03131396475877	46.89057327700924	51.79489038702045	25.581401972513227	44.41055342634945	26.01787375001103	65.85558276719566	31.8319902947538	29.719557593818468	40.53971667542668	75.8506483558187	74.09992573571516	52.66531807145143	57.4485059161124	30.873520231837063
original_shape_MajorAxisLength	61.967960276071274	49.72731358102659	46.22832827788163	85.40210667171944	118.85644440118014	104.83423736149167	63.92767893171978	28.057626770845904	67.4237378812287	54.87290735013602	28.13843927142153	102.76186619111333	49.817635212612046	81.03684932309834	33.410275202453306	51.12347789679316	32.167175568085014	55.25462039712704	44.71879342059643	136.32470084190604	71.3195684541579	53.27465695352559	41.590895971567974	56.20621004410015	36.63793747742121	89.49653089949207	78.90999015388596	39.02491852166181	91.221742197348	49.77348029316631	15.668615319974002	48.493379711814626	122.20535494479907	106.49182256541393	133.46123590354023	87.24399761275525	104.30594462456381	31.06754809721132	85.09714530399368	36.163253078325496	94.92739694339484	44.32350815993955	54.35510749927487	55.99440274441192	111.98623381137732	79.16589382409978	60.6773929773489	66.68255345805346	66.42046646490122
original_shape_Maximum2DDiameterColumn	65.0	57.697486947006624	43.18564576337837	94.36630754670864	114.63420083029322	121.51131634543344	64.38167441127949	30.083217912982647	75.0	62.39390995922599	32.55764119219941	114.49017425089369	50.0	93.64827814754524	41.6293165929973	54.67174773134658	35.84689665786984	54.67174773134658	50.28916384272063	149.2816130673835	87.65842800324451	56.92099788303083	52.80151512977634	65.25335240430181	42.941821107167776	102.80077820717118	91.706052144883	45.27692569068709	85.37564055396598	57.706152185014034	17.4928556845359	56.04462507680822	105.47511554864494	119.03780911962384	139.91783303067555	75.16648189186454	102.35721762533407	38.62641583165593	93.74433316206373	37.8549864614954	102.57680049601859	50.08991914547278	42.941821107167776	56.568542494923804	125.51493934986385	99.31767214348109	70.45565981523414	80.049984384758	55.54277630799526
original_shape_Maximum2DDiameterRow	72.069410986909	55.57877292636101	50.24937810560445	91.30169768410661	141.0319112825179	110.4943437466371	73.00684899377592	31.906112267087632	59.36328831862332	67.468511173732	34.40930106817051	116.29703349613007	39.05124837953327	87.64131445842195	39.66106403010388	57.584720195551874	38.07886552931954	54.12947441089743	52.80151512977634	149.7230777134908	90.33825324855468	63.28506932918696	42.95346318982906	67.23094525588644	43.829214001622255	98.0612053770501	94.36630754670864	47.265209192385896	103.23274674249446	56.859475903318	18.601075237738275	57.584720195551874	139.17614738165446	126.08727136392476	155.7562197795003	96.02083107326243	126.17844506887855	39.395431207184416	95.71833680126291	41.773197148410844	115.80155439371269	49.678969393496885	57.3149195236284	68.60029154456998	127.3459854098275	99.32270636667126	70.8801805866774	79.2464510246358	71.11961754677819
original_shape_Maximum2DDiameterSlice	70.83784299369935	46.238512086787566	55.47071299343465	90.60353193998566	101.53324578678651	121.6552506059644	72.80109889280519	34.0147027033899	64.28841264178172	65.0	32.202484376209235	103.36827366266692	49.658836071740545	80.8084154033477	38.47076812334269	58.9406481131655	31.04834939252005	66.48308055437865	43.41658669218482	111.08555261599052	83.48652585896721	56.60388679233962	43.01162633521314	65.92419889539804	38.600518131237564	102.70345661174214	92.41753080449618	49.76946855251722	87.65842800324451	52.61178575186362	16.492422502470642	50.32891812864648	110.16351483136329	113.85077953180645	128.8875478857442	88.88756943465155	92.64987857520376	36.345563690772494	76.23647421018367	41.78516483155236	117.2006825918689	46.61544808322666	50.47771785649585	62.51399843235114	127.283148923964	94.89467845985885	72.47068372797375	78.39005038906404	46.8187996428785
original_shape_Maximum3DDiameter	74.43789357578571	58.80476171195663	55.794264938253285	108.48963084092415	144.43683740652867	126.19033243477885	74.13501197140255	34.07345007480164	76.2954782408499	69.32532004974806	35.832945734337834	127.76932339180638	52.69724850502159	96.6126285741155	43.197222132910355	60.868711174132805	38.58756276314948	66.51315659326356	54.72659317004851	151.3571934200684	91.62968951164245	63.56886030125127	54.0	67.83067152844649	44.553338819890925	104.8713497576912	96.08850087289322	49.80963762164909	104.77595143924965	59.21148537234985	19.026297590440446	58.172158288995945	141.06381534610497	132.4462154989715	156.01602481796542	96.23408959407264	128.68954891520912	39.50949253027682	97.06698717895802	43.78355855797927	121.19818480488888	53.76802023508026	57.532599454570104	73.9932429347437	128.8642696793801	99.56404973684026	73.68853370776216	81.49233092751734	72.62919523166975
original_shape_MeshVolume	109019.66666666667	47774.666666666664	32703.625	220040.45833333334	381827.75	491476.6666666667	117965.625	9251.458333333334	83682.70833333333	95184.45833333333	11503.125	432694.5833333333	25538.208333333332	179142.375	17441.541666666668	55261.5	13743.25	62121.666666666664	30545.791666666668	684941.5416666666	228270.33333333334	61961.916666666664	27918.291666666668	110799.875	21577.458333333332	442771.4166666667	245222.45833333334	32869.375	248019.66666666666	55705.166666666664	1860.5833333333333	50747.291666666664	395623.6666666667	475989.1666666667	705697.0833333334	155396.83333333334	251063.25	15635.708333333334	171630.16666666666	20786.083333333332	364192.75	35595.5	35091.916666666664	74729.29166666667	577243.2083333334	305452.9583333333	127896.04166666667	152164.875	38087.916666666664
original_shape_MinorAxisLength	53.578730612929554	39.21131455930944	36.332013377516915	71.44500780428557	73.71860487792034	89.79197374894702	52.182958246086564	24.168542048551984	44.41043540361619	53.12975972383367	25.73103640818454	81.78946014439425	29.59956029602239	66.53509478685383	31.133122421462325	43.15858524254895	25.82747520095765	40.61291876681311	33.456023040333775	95.86507529799873	68.522949788014	47.19985235880024	32.838971756804604	53.90981076580807	30.555884135796767	83.57986692011566	74.02001509086965	36.63256812611553	70.69604781069118	42.1483692161414	14.324629538960973	41.718855627698844	76.81995164560786	97.57403914953305	109.30491518715499	57.85470399632321	70.22069133721659	29.21913921258433	65.49200215852136	31.517345029276125	88.53515210994036	36.39786215310737	32.410838437045406	47.041880456225165	101.10976084577456	78.13312498986508	56.551691478225415	58.073158295690114	35.25101458363774
original_shape_Sphericity	0.6593061059193617	0.7096036340517281	0.689669919926391	0.6182249287539636	0.5660610884065324	0.6180033344485713	0.7138457292168102	0.7038165330852998	0.6734550543057782	0.7154674748523494	0.7584230297286305	0.6461474802738589	0.704876511179838	0.6653745273984513	0.6839346666504339	0.6559624813436526	0.7687062631845667	0.7331215021391343	0.69809503515739	0.5847001895913126	0.71882860024617	0.7453359301997454	0.7159503193438131	0.7469886612290563	0.7257446983178044	0.7888471038517169	0.6759524741585744	0.7119634898416461	0.6843431756411266	0.7234023693026574	0.8163826568699675	0.7580906166909017	0.6214768300413835	0.5827070917337334	0.6189471516804275	0.6350646561819476	0.6043168456770135	0.7015909026322814	0.6759657981387308	0.7566922337931795	0.6009481738031511	0.6971615545948758	0.6665751653360895	0.7333662585978806	0.6279185367694079	0.6770357021090591	0.7518080878845843	0.7118615666463151	0.5660190937554687
original_shape_SurfaceArea	16739.157404307403	8972.911904941468	7170.896200483322	28510.57471552279	44964.09064090362	48733.609113365506	16294.839016622072	3028.062197485493	13738.28936135602	14090.88457810354	3249.2503313717507	42816.067369214696	5949.740663048477	23096.71269995856	4755.462415577334	10695.9715031725	3609.524572596985	10346.740725136246	6769.197188955221	64266.78301972692	25128.029021177237	10159.725224907319	6216.230798530394	14934.692848717974	5164.565348102727	35613.20068988319	28029.033570793254	6969.806141418343	27895.50727367587	9750.671297362444	896.0999202289673	8743.894645770895	41935.3905243889	50593.94370249358	61931.19177302924	22010.384244109544	31847.463960559766	4310.012693328362	22094.719113199775	4831.477453472049	41039.4282887483	7506.095632642626	7776.30086321787	11699.225455387772	53393.293220827494	32396.79969100418	16328.584320704274	19362.65262856386	9671.88643116293
original_shape_SurfaceVolumeRatio	0.1535425480201499	0.187817362861938	0.2192691544280893	0.1295696933712658	0.11776014352257953	0.09915752347693449	0.13813209582555996	0.32730647303196264	0.16417118464464955	0.1480376610303087	0.28246674980683517	0.09895216861596495	0.23297408280919513	0.12892936526022142	0.2726514952898755	0.19355195756851518	0.26263981027755334	0.16655607101874675	0.2216081764330947	0.09382812854852797	0.11008013461163986	0.16396725232957318	0.22265799328804659	0.13478979871338279	0.2393500322567831	0.08043247452148433	0.11430043463920057	0.2120455938519775	0.11247296494098938	0.17504069875078812	0.48162310398833735	0.1723026856921769	0.10599818478433351	0.1062922168098929	0.08775888867288442	0.14163985051674932	0.12685036125581806	0.27565189893827613	0.12873447332898807	0.23243808734876537	0.11268601115411632	0.21087203811275654	0.22159806593307207	0.15655474840538683	0.0924970488175846	0.10606150245777075	0.12767075593520863	0.12724784631514902	0.25393582210883847
original_shape_VoxelVolume	109116.0	47833.0	32754.0	220149.0	381993.0	491655.0	118047.0	9282.0	83766.0	95259.0	11535.0	432816.0	25584.0	179241.0	17487.0	55338.0	13779.0	62184.0	30606.0	685077.0	228366.0	62025.0	27972.0	110886.0	21621.0	442896.0	245343.0	32922.0	248139.0	55776.0	1878.0	50805.0	395739.0	476106.0	705977.0	155508.0	251172.0	15681.0	171759.0	20829.0	364327.0	35664.0	35157.0	74796.0	577449.0	305589.0	127974.0	152277.0	38169.0
original_firstorder_10Percentile	7.0	-68.0	10.0	20.0	9.0	21.0	8.0	-10.0	17.0	3.0	13.0	7.0	19.0	2.0	22.0	14.0	0.0	6.0	13.0	16.0	21.0	15.0	17.0	11.0	8.0	10.0	14.0	8.0	5.0	-6.0	0.0	4.0	17.0	17.0	10.0	2.0	2.0	12.0	20.0	0.0	13.0	7.0	10.0	25.0	7.0	19.0	14.0	19.0	14.0
original_firstorder_90Percentile	45.0	29.0	44.0	45.0	48.0	43.0	39.0	44.0	45.0	32.0	39.0	38.0	48.0	55.0	56.0	43.0	53.0	47.0	47.0	54.0	46.0	42.0	51.0	50.0	39.0	44.0	41.0	33.0	38.0	29.0	35.0	45.0	47.0	45.0	43.0	52.0	58.0	56.0	56.0	36.0	42.0	41.0	45.0	47.0	43.0	45.0	48.0	49.0	47.0
original_firstorder_Energy	1762854675.0	534229990.0	536949414.0	3906448852.0	6459601819.0	8594203094.0	1839027339.0	136646731.0	1442648601.0	1329702768.0	183604415.0	6559022417.0	464105465.0	3055168837.0	342168634.0	922280173.0	251741707.0	1008241603.0	526726020.0	12721633666.0	4111710598.0	1030546953.0	511560434.0	1876699213.0	338882506.0	7301108944.0	4024424145.0	483874572.0	3757070805.0	698194401.0	26476890.0	850238886.0	6960967614.0	8284846953.0	11438917116.0	2592714207.0	4386221845.0	285452761.0	3350111911.0	297537434.0	5989411464.0	560238790.0	583722985.0	1394117839.0	9178344187.0	5415318317.0	2225687018.0	2768578123.0	664616618.0
original_firstorder_Entropy	2.028784656733353	2.583366528362284	1.9422276685459519	1.570625174988495	2.0853422074850174	1.4001900508245968	1.8380033371521212	2.4592377277357587	1.6670589892132472	1.7917556578242406	1.605032221691472	1.7565946405669075	1.7102243981623537	2.551625726682851	1.9211999226574816	1.6807324529537637	2.2418698776938273	2.157029481160305	1.93965439333802	1.9997607649691485	1.5836594673953481	1.5944837984518843	1.9548666305491889	2.087148208572508	1.7836116891444658	1.9422399907538734	1.5989440138372404	1.5359150660133791	1.9294267462248247	2.0205413419978493	1.9288632303142101	2.4289127764808156	1.732830984060549	1.6465991932684434	1.9207949390819548	2.397507103191875	2.532491366249704	2.2585031499438206	2.0370832551276563	2.0084661282986196	1.750675058948943	1.9181458972718783	1.9430824495082542	1.3926904609961754	1.9620866791049665	1.5350173566865535	1.882896246757889	1.7527095051429142	1.8548357434311284
original_firstorder_InterquartileRange	20.0	24.0	18.0	13.0	21.0	11.0	16.0	25.0	14.0	15.0	14.0	17.0	14.0	26.0	18.0	15.0	19.0	21.0	17.0	21.0	13.0	13.0	16.0	21.0	15.0	17.0	14.0	12.0	17.0	18.0	19.0	20.0	15.0	14.0	17.0	26.0	29.0	22.0	18.0	19.0	15.0	18.0	17.0	11.0	19.0	14.0	18.0	15.0	15.0
original_firstorder_Kurtosis	3.6210116926354816	4.5318603088613205	7.336530144643548	20.901175986266654	4.763468239789836	15.64984219848759	7.86131778663202	5.071964911629677	12.481064466277243	11.992588022934964	11.251315162159337	4.424964964399214	6.931402964253414	6.894635847847458	3.644653363981185	10.306688055073598	8.837581850671791	5.561788465443413	10.398892994716865	3.027913352558967	11.06043059204012	6.0738440680567365	8.587195704560056	4.415836004761044	5.365876440784944	7.504999303555378	4.073154968475546	9.94837134107486	10.77229729514802	8.400960200695113	4.302880637857353	36.64869139500444	5.887664731245001	17.07973184216788	7.715547776708445	3.6657864526270942	3.7642263308179067	5.202286631606329	15.96516204730384	38.070010388443286	245.608150753815	4.825887263154975	5.684965440357771	6.450680547141235	5.109116278306033	3.4212042870944592	6.8463689173063775	4.805365629659922	6.190506948624621
original_firstorder_Maximum	97.0	58.0	84.0	79.0	115.0	86.0	159.0	113.0	79.0	71.0	67.0	96.0	76.0	130.0	97.0	234.0	74.0	104.0	90.0	103.0	80.0	72.0	83.0	81.0	66.0	191.0	143.0	62.0	291.0	74.0	56.0	558.0	88.0	88.0	309.0	115.0	151.0	106.0	335.0	73.0	227.0	79.0	119.0	73.0	197.0	78.0	83.0	93.0	75.0
original_firstorder_MeanAbsoluteDeviation	12.012438166339669	26.470804921975105	11.148988183636924	8.254074069696122	12.444599716054215	6.957476489213259	10.301419705601072	16.979498911758693	9.03035790728082	10.168814562562506	8.538052917103277	9.768165545763813	9.382204033966664	17.647930052230837	10.96897514427378	9.04403169690966	17.808004337239822	13.080497113048498	11.32871811149089	12.033107483491445	8.365195982362549	8.421271725898773	11.469263772567077	12.6287811734679	10.00856734808731	11.143683162753808	8.555378200950877	8.44723959266977	11.145821327555593	12.014322516790381	11.164091589062753	16.829521463031938	9.491079463908784	8.793711127994639	11.095498151992361	15.715984636899963	17.332454508192104	13.99942399514561	11.817098509733382	12.008322537655598	9.82371404112055	10.998245343710431	11.081104720790409	7.187042405985134	11.32102032657668	8.244871093682624	10.92284554297427	9.564197395275135	10.574838146052501
original_firstorder_Mean	26.184711682979582	-0.6733426713775009	27.127740123343713	32.7161695033818	29.03348228894247	31.862098422674435	24.006988741772346	19.14555052790347	30.65321252059308	17.190837611144353	25.626441265713048	22.465729085800895	34.10017979987492	28.265848773439114	39.17858980957283	28.54640572481839	32.62885550475361	26.142464299498265	30.18976671240933	35.45295492331519	33.64562150232521	28.4192664248287	34.25311025311025	29.07287664808903	24.483418898293326	27.46870145587226	27.613329094369924	20.60907599781301	22.023684305973667	10.566498135398739	17.85835995740149	25.778289538431256	32.03434081553751	31.405441225273364	26.373901699347147	27.54601049463693	30.27485149618588	33.64549454754161	38.640927112989715	18.255605165874503	27.364488495225444	24.5028600269179	27.98654606479506	36.17951494732338	25.209843639871227	32.711972616815395	31.08750214887399	34.260886410948466	31.1650292121879
original_firstorder_Median	26.0	12.0	28.0	33.0	30.0	33.0	25.0	23.0	31.0	19.0	26.0	22.0	35.0	30.0	39.0	29.0	41.0	27.0	32.0	36.0	35.0	29.0	36.0	28.0	26.0	29.0	28.0	23.0	24.0	12.0	18.0	23.0	33.0	32.0	28.0	28.0	31.0	34.0	39.0	20.0	29.0	26.0	29.0	37.0	25.0	34.0	32.0	35.0	33.0
original_firstorder_Minimum	-76.0	-125.0	-80.0	-295.0	-99.0	-251.0	-97.0	-99.0	-98.0	-118.0	-83.0	-85.0	-79.0	-168.0	-30.0	-71.0	-104.0	-94.0	-111.0	-62.0	-94.0	-67.0	-91.0	-74.0	-57.0	-91.0	-84.0	-76.0	-107.0	-113.0	-54.0	-109.0	-71.0	-289.0	-91.0	-81.0	-111.0	-93.0	-129.0	-346.0	-867.0	-76.0	-66.0	-57.0	-102.0	-47.0	-87.0	-63.0	-64.0
original_firstorder_Range	173.0	183.0	164.0	374.0	214.0	337.0	256.0	212.0	177.0	189.0	150.0	181.0	155.0	298.0	127.0	305.0	178.0	198.0	201.0	165.0	174.0	139.0	174.0	155.0	123.0	282.0	227.0	138.0	398.0	187.0	110.0	667.0	159.0	377.0	400.0	196.0	262.0	199.0	464.0	419.0	1094.0	155.0	185.0	130.0	299.0	125.0	170.0	156.0	139.0
original_firstorder_RobustMeanAbsoluteDeviation	8.411964488690746	14.72692771746986	7.376217464018151	5.490011181889214	8.526996377053415	4.7533902136115715	6.69096184800734	10.817669012499904	6.202433456957914	6.161519916969489	5.78805713105874	6.926844677885979	6.285433572150942	11.258190607369604	7.611940908630767	6.333124284907963	9.369343865158147	8.837214906461371	7.254423215911295	8.712242915215707	5.322276350797246	5.883086439135624	7.151720042711283	8.878270791756666	6.572685863472391	7.195037054554997	6.028832976860276	5.0854229154767046	6.97439169293312	7.486824816964323	7.817724350013978	8.51793885126843	6.553525291300184	6.1361212948651795	7.237870108262007	10.880455423456867	12.154899140751295	9.44767079914428	7.729496373369634	7.942807203375133	6.419891512077892	7.359264728997597	7.357813513697204	4.7598558429591815	7.849610605123903	5.782015590020833	7.6867569291077285	6.570711805717061	6.837321621642455
original_firstorder_RootMeanSquared	127.10541041540255	105.68182932661207	128.03671234027382	133.20873762293172	130.0394643163193	132.21251790075854	124.81495240921043	121.33297357351165	131.23400738568537	118.14742952804625	126.1632188106642	123.10279232190472	134.68651570408903	130.55662920683665	139.88219643183876	129.09805721856046	135.16639666081568	127.33358880274216	131.1864861119629	136.27046851503087	134.18239744583173	128.89928409946384	135.23425528986286	130.0945122608017	125.19491412708243	128.39364709866175	128.07519838353804	121.23368184323911	123.04874144086655	111.88310182781284	118.73689603165995	129.36513736656218	132.62652192899793	131.91385668615303	127.29084819463165	129.1222115242483	132.1477231690982	134.9212159724414	139.65931449453072	119.5189025374533	128.21723169911743	125.33476818582943	128.85387775918537	136.52448776170786	126.07394802246841	133.1199470825757	131.877642228433	134.83766876307092	131.95632355024586
original_firstorder_Skewness	-0.1676586862945673	-1.586311608061153	-1.1642003264328602	-1.8613246479469583	-0.49955271344758956	-1.55646358123256	-1.1631104899044842	-1.0993328352313267	-1.4631821976473183	-2.1004771772530106	-1.3226255873169497	-0.29986856212528185	-1.122629172429388	-1.2115878329885204	-0.10471945828726627	0.2883784890119673	-2.2580476914711953	-0.7317894024384537	-1.8053541985698127	-0.2659068416357455	-1.783713790705333	-0.5428494746755432	-1.6425350433790007	-0.4081260357307232	-1.0428830386266505	-1.185623565428056	-0.09060668739828213	-1.9447324162903095	-1.2496840607928426	-1.479028902564196	-0.5202416816221759	3.7916052363275123	-0.8843185119785204	-1.0691845611503081	-1.2711356043667768	-0.2718774982985245	-0.2443874311476482	-0.6103015581961694	1.0872057297992397	-2.9908427214998365	-6.725143302120942	-0.6969519203026564	-0.849348889352354	-1.0609650685680965	-0.40052306672621396	-0.37148598823998474	-1.1133287812548083	-0.5159084949472308	-1.256412739702952
original_firstorder_TotalEnergy	1762854675.0	534229990.0	536949414.0	3906448852.0	6459601819.0	8594203094.0	1839027339.0	136646731.0	1442648601.0	1329702768.0	183604415.0	6559022417.0	464105465.0	3055168837.0	342168634.0	922280173.0	251741707.0	1008241603.0	526726020.0	12721633666.0	4111710598.0	1030546953.0	511560434.0	1876699213.0	338882506.0	7301108944.0	4024424145.0	483874572.0	3757070805.0	698194401.0	26476890.0	850238886.0	6960967614.0	8284846953.0	11438917116.0	2592714207.0	4386221845.0	285452761.0	3350111911.0	297537434.0	5989411464.0	560238790.0	583722985.0	1394117839.0	9178344187.0	5415318317.0	2225687018.0	2768578123.0	664616618.0
original_firstorder_Uniformity	0.289275797251408	0.23643703277650424	0.32115345693684727	0.40523798863175037	0.28242022040582865	0.4403454466964428	0.34816103244329344	0.23156857591626973	0.3759630303881701	0.37028207856197815	0.3981641370029849	0.3494251539321782	0.37596156840618405	0.214395941500843	0.31452265683111563	0.37172672489926806	0.29598037543718664	0.27463908854701596	0.32848103073625157	0.28740314705099756	0.41898918902340987	0.39600090236787083	0.32863816197149537	0.28359102882952736	0.3530889809761185	0.3233321563475682	0.3862709714690823	0.4640358783355257	0.3342993275748305	0.31740866977355375	0.31402847385964494	0.265209131893937	0.3619616374592757	0.377124218564581	0.32705058265196013	0.22696717788838058	0.20628484041536577	0.2548879351192648	0.3081587474184617	0.309921650510162	0.3611021572241221	0.31954161715415363	0.3186666204309687	0.4831458600389477	0.3085870146015563	0.40526534195358027	0.3280072552830969	0.3577708851670535	0.34487164934668574
original_firstorder_Variance	233.20389435123667	1302.864193741565	231.93739803761162	130.98613144469797	260.6227280644526	92.53688922731858	201.03908811141355	526.0282655932775	152.10275255486368	225.12268408304732	135.15503557988364	156.44267693322266	157.59929014903537	592.9054682806772	196.3490172141994	142.12995283708602	679.541473768148	301.9215378356289	260.5187817726697	222.13759184836303	143.7636375683779	123.51745226315725	264.40619117002643	264.7746341630756	177.64494267957258	236.65876444939968	118.09467843466331	151.0564002214888	251.21323857730462	292.87796468760416	207.8574673848077	915.1606466560554	156.72716438945073	133.87560220615117	232.59700339250446	404.5607158146903	491.48380642333075	342.6163066252014	283.4174543329115	300.3799106100574	217.94557493475241	207.8419613132922	222.76583998317966	94.07546730844282	217.13542565106567	108.45263542138905	207.77930009952738	155.2112976060222	208.20643666306242
original_glcm_Autocorrelation	52.291948952797775	77.75446356483282	53.31925682126055	466.7207245731021	88.16364590761204	344.20572751106863	82.80032178751671	79.06679125346758	89.6231286239481	93.9831540867069	66.33806648551975	63.675261619046736	59.81873321027438	179.72510961518142	25.633869357658792	53.7449986743983	96.25898300983819	67.90577569510555	90.34422217232314	46.35803920768717	75.54436265429887	53.52756722481747	77.05424253836782	55.54636010284644	37.77363223032617	69.28864878232024	68.58587622548445	47.587527596276885	80.66207523814435	85.99709576544741	32.38377563826574	87.97956547248434	57.55588370213749	462.71134520823676	68.11997747915511	69.78523312521605	90.41514341352529	76.78896671420578	143.82112934940002	563.8759422277021	3281.9132482289347	50.88398443180631	54.279838164977996	46.85673312318625	83.63584679969594	31.59850191395975	72.94279289152527	45.165916130222094	43.20251261761374
original_glcm_ClusterProminence	26.800322580169485	1722.2879748375674	46.61476745684055	36.66962945948296	41.13256455593515	14.901217248290227	36.931212678727114	169.0947791619566	31.567239364807318	78.15854275945205	20.072009004841277	17.159004823703004	18.034258537559705	316.6439017569908	20.621756045372212	18.095557753694447	601.1874872846104	53.84117899290975	69.05558152758479	24.414646319556862	24.650169530858403	12.375220920526395	63.63220218295437	46.24004325397004	19.822188894799567	57.33828032856048	8.92953307938601	30.30467831803479	105.25214541072714	95.71341797908609	22.86288247196902	5871.819894669943	19.87584956490069	25.003017908293486	63.355083238405726	80.48479369460559	111.6245275205754	63.12838928834033	200.43854338954014	201.899998158097	1067.1119186304436	26.38584412075189	28.966181232114252	7.417038275864858	26.500775084263733	8.161400051153377	39.14932508188902	13.929126840509891	33.30147353395729
original_glcm_ClusterShade	-0.6392243644638114	-137.405935639529	-4.043006956609082	-2.8577739923552943	-2.4574812990137627	-1.4660114692171253	-2.9065850827800586	-14.769917322807029	-2.5755950931063314	-7.713770796282926	-1.5743365554047142	-0.5700643450429813	-2.0877710107067804	-20.944883570411285	0.275776700583436	0.36380792768736947	-50.75380768688591	-3.8129802128770605	-6.726213212673523	-1.1719206760146372	-2.9772959479181766	-0.7365116646090117	-6.698867816921197	-0.6928940456059891	-2.505771407830869	-4.739219933980304	0.004121413190492575	-4.116984621655447	-6.378983331135979	-8.702344193235417	-1.8200997679719748	186.53057937706902	-1.9663206565240305	-1.3493669981351668	-5.807143595959281	-2.5561856314039746	-3.390408980482213	-2.764434301134545	9.32348683798669	-10.702748276128037	-18.674137122605103	-2.4331494291969293	-2.4654405051169994	-1.1005981282095667	-1.1779077343702034	-0.6491454786492287	-3.465428522747101	-0.9550542151272557	-3.9610638536395766
original_glcm_ClusterTendency	2.7674828315385662	18.72090888292907	2.6324921916444763	1.5797073089428992	2.9995285288604103	1.245362695571946	2.240985201461399	5.51858105748919	1.7715204356712404	2.570989023404057	1.4947810424572672	2.0578386368764545	1.7218345243086461	6.299428882476809	2.43437099619876	1.6163499134644392	7.629723474470907	3.0570848014307868	2.7147540036280087	2.9672655732964808	1.571999593286368	1.486872841245574	2.820801278272194	3.5274395361040893	1.9433592946133007	2.773160811198331	1.5662090383008658	1.728881145665632	2.9937165489960225	3.2190348642789606	2.303898291250698	12.41602229168935	1.9399510978344	1.5611313932650575	2.9734441345274	4.641051789450053	5.321296891498653	3.660441997518068	3.4232192318592927	3.0068536837716957	2.641365332551712	2.3104078466699005	2.308177292572879	1.107723659139034	2.3386337773529315	1.6193264464247465	2.6355176710282553	1.8005131723809848	2.4443556728887224
original_glcm_Contrast	1.0532979801028852	0.8841274698403967	0.8401497318038456	0.5806687256840994	1.2020460672183984	0.4157244231859677	0.7387817966631715	1.5558435071661851	0.6866244113802504	0.5663034138595793	0.7099560639973995	0.5852828588629487	0.7019328584352108	2.125995824237276	0.7953145168224391	0.7892178485619848	1.0704594033165444	1.4978179283493167	0.9202426456022447	0.7493966615237553	0.6154294524574444	0.576926979229117	0.8403779825959556	0.5306112695081336	0.6903814464622801	0.7597760253739433	0.5447662253050994	0.4436357730595985	0.7738373096286234	0.941758646993751	1.0429908353034247	1.5573633743009292	0.6111195638878011	0.7180467844004578	0.5814634847853735	1.5874766443486665	2.3479841831113024	1.3881195354270845	1.117936757836845	1.1468083781659464	0.461615545960832	0.9378360268822412	0.9799526037721105	0.46441127587041414	1.1418286359197507	0.3352981684349868	0.5456133747883286	0.778143952608774	0.6068575432326179
original_glcm_Correlation	0.4482506168802039	0.9093867841662957	0.513214380827742	0.4601736257479878	0.42714415783908294	0.4976053484519168	0.5009699444407222	0.5545656665940705	0.43917558428400977	0.6346232228257271	0.35290214701801204	0.5566529026158855	0.41719889494946183	0.4924228694316493	0.5067272362313365	0.3424905092235576	0.7480392560671196	0.33941042795833715	0.48839939298555446	0.5965229162634749	0.4335352978255606	0.43862903145905935	0.5361795131257115	0.7376048403574156	0.47175619455946466	0.5677740781308591	0.48358071086412896	0.5879597352657834	0.586752117490981	0.5438737975952105	0.3735432022807457	0.7767523742724354	0.519411646124637	0.36855144707469345	0.6715411715689645	0.4892629803437378	0.3870472879648237	0.4474878868513148	0.5069838094368245	0.44360071910299137	0.6997060478686137	0.4204800630485677	0.4002426753733517	0.4068235425325658	0.3424534764514451	0.6567321290236243	0.6552703525983168	0.3946180841400488	0.5991774329097709
original_glcm_DifferenceAverage	0.7271241638085875	0.6217997660155002	0.620869705362474	0.4924251895315557	0.7854687184971129	0.3835301582460807	0.5713395739340115	0.8884258191690181	0.5465440628862778	0.47236785007901927	0.5647483209904998	0.4987641508212556	0.5551442614109776	1.0768579495498534	0.6133610704317765	0.6033587077096161	0.6363792801798167	0.8857743828905658	0.6445363384298761	0.5893521289492505	0.5028990895912384	0.4887912471578885	0.6142687789006726	0.45335028395045757	0.5535135754300825	0.586928976234174	0.47221220077278697	0.39116548177263744	0.5917235573042607	0.6678967970534269	0.7156958636551584	0.7280700546947965	0.5147937368521857	0.5692432774894356	0.48368781318344156	0.9143229145361621	1.1329854438423141	0.8459977271371593	0.7234718164074244	0.7135947332528872	0.37509671698873304	0.679542323454321	0.69417038896757	0.41484029897388913	0.7602279832262101	0.3223119502942232	0.46367190443345196	0.6016027806043536	0.49803692198401506
original_glcm_DifferenceEntropy	1.4523836643900343	1.3755777705178427	1.3499232581947687	1.164839946834509	1.52143004187174	1.015523716359095	1.2883438473248203	1.6783176253822334	1.2268468794107683	1.1700860158123143	1.252361967323481	1.1774893914689033	1.2575088941499126	1.8415692315323509	1.310729329411297	1.2974979861208418	1.4371371611377657	1.639960427625092	1.3921610650363463	1.286157239219141	1.1946671618595444	1.1540785470701804	1.348729644212978	1.1316023136376583	1.2486359335378305	1.294263241950701	1.1308566099366932	1.059200950156747	1.295348199802365	1.402388101980199	1.4365453726186053	1.561973836220436	1.1819681996697267	1.2554003938059355	1.1731328878177592	1.656172249321691	1.8859811914741695	1.6078496384772214	1.4817082737438985	1.4678425181020454	1.0333440502033362	1.401916719451791	1.4235641183381038	1.072439429807571	1.4986580216995742	0.9245042646498776	1.1521238671048846	1.305403077087443	1.1966844643835084
original_glcm_DifferenceVariance	0.4987620115339323	0.4752991987049865	0.43765631728932447	0.3270370503751525	0.5561080979792925	0.2609839226685813	0.3984316327312713	0.7357841694301711	0.3670263214547439	0.33610862099428856	0.37540373902220403	0.3279196155694999	0.3772613329557721	0.9202356169867738	0.4005758187787812	0.4036499047476533	0.6459583903840496	0.6757897498714213	0.48657151405216675	0.3863774658121851	0.34799258969285807	0.32134380459716816	0.44411423818562634	0.31401393747607587	0.3694549446914373	0.39902483894960233	0.30825976679291744	0.2835541509816754	0.4043186696927465	0.4739431714983378	0.49697102070247673	1.0092091731667872	0.3315608690773045	0.37629013642227505	0.33596760493338934	0.6976197349990849	0.9994914600800916	0.6445570558319981	0.5708151187913094	0.6190823249111348	0.314450307915909	0.4594451348471885	0.479502831214613	0.2840736975575532	0.5381111769236748	0.22571503500152876	0.3239451528741949	0.3994220728528316	0.3470651864885021
original_glcm_Id	0.6858421649183227	0.7272395633685623	0.7225275949951266	0.7673835137349119	0.6689119618891854	0.8131493549833981	0.7396720593933812	0.6464797753577586	0.7479304147047567	0.7779558059651246	0.7397948526160643	0.7644758721205682	0.7454462645966289	0.5986412176649064	0.7220385695586062	0.7265572931025036	0.7328103172810612	0.6432046171337638	0.7167170637604362	0.730586256360218	0.76580064742606	0.7697670119846206	0.7262738354172128	0.7854041448097779	0.7446427741090944	0.7330373340471215	0.7755932239804953	0.8127435145191895	0.7316674884701945	0.7069357479206513	0.6919150178711717	0.7116053850995989	0.758083750590915	0.738359196122049	0.7731910406688804	0.6369631861180256	0.5879723040239723	0.6536629346201877	0.6917531211844133	0.6947925220682273	0.8209111872362846	0.6999568667038445	0.6959834454566103	0.8006434361888636	0.676632177686173	0.8409730645891731	0.7806794124425811	0.7268973176059418	0.7678091435402282
original_glcm_Idm	0.6688223075624004	0.7148408892476318	0.7111941455819077	0.7623969940398976	0.6484091076194229	0.8113250174218116	0.7308551441245595	0.6199985007252425	0.7404509339590439	0.7730937341842995	0.7318184562960997	0.7592473115988163	0.7370108178564749	0.5612378728246785	0.7114657385022455	0.7165035466993296	0.7205116839818988	0.6167612819433217	0.7042333415844837	0.7212813661190659	0.7596678329522811	0.764405796363114	0.7150251788387051	0.7810178615605372	0.7368608637520554	0.7236013258124744	0.7711303843428298	0.8096501604344553	0.7219116592721014	0.6930615000796383	0.6746308963680001	0.6964138873635549	0.7522112810870362	0.7299192238150044	0.7678169702769531	0.6084495513708492	0.5478034585033016	0.6297141984635954	0.6751167479357852	0.679364105074833	0.8185596865788766	0.6859031928287813	0.681143740231145	0.7975295632517317	0.6575925913236969	0.8401415623601565	0.77626543622718	0.7167877842964335	0.7617891228031445
original_glcm_Idmn	0.9928616256456008	0.9940187264239633	0.9932374506874501	0.9989962794415251	0.994753936343892	0.9991446330061216	0.9974695396089917	0.9932681193202448	0.9953224509627078	0.9966963061843315	0.9942639524521808	0.9965776714918392	0.9931550556049834	0.9947851488238797	0.9904889883101556	0.9980427650534819	0.9929705879207801	0.991407389208	0.9946901919773814	0.9939336254857369	0.995798757819304	0.9943450736707965	0.994301734438455	0.9956887354662203	0.9917272401281723	0.9976759411404295	0.9975991241649441	0.9946431934451858	0.9988609874232957	0.9945426363700245	0.9845462263775032	0.999133459609223	0.9950342339064083	0.9988569165924374	0.9991429472100644	0.9921231357704853	0.9921061929684769	0.9920284845586897	0.998767049136901	0.9984660949208297	0.9999063421990937	0.9909077146818415	0.9943192942235821	0.9943830638738633	0.997173805609874	0.9948602464290774	0.9962686718006073	0.9924196966162951	0.9927200064082774
original_glcm_Idn	0.945813873990991	0.9535569624462232	0.9496237337885588	0.9804366339081773	0.9523987181733797	0.9833817482346153	0.9687385776224454	0.9468113179393508	0.9587060716897807	0.9666950457525404	0.9538419390199038	0.9647817975209512	0.9506227482261667	0.950890473331699	0.9402880221285544	0.9716632323320624	0.9531927593062554	0.9395187208805708	0.9552156490783361	0.9518972255893577	0.9619192440080201	0.9562246049519497	0.9539490235788263	0.9627069523565628	0.9458660527546552	0.9695560472302198	0.970751448003136	0.9613526126585378	0.9783211880420599	0.9535602623599899	0.9239937129475645	0.9834700946833423	0.9577114193485762	0.9783147766030923	0.9822133811095681	0.9417323375308931	0.9404076110494386	0.942042861643887	0.9770469910237819	0.975005114910582	0.9947326108853181	0.9401316751558235	0.9517419116193828	0.9589628835603489	0.9646078699523222	0.9643309737548786	0.9647722668776405	0.9466212922551777	0.9511605192202215
original_glcm_Imc1	-0.10765052096399651	-0.3451373212018244	-0.13380680604780865	-0.12313297088861311	-0.09708899619006575	-0.1618580182205893	-0.13237865294227305	-0.13107126848663916	-0.12346419006229475	-0.19387626967831756	-0.08895961368976767	-0.16799872773293525	-0.11295918286791128	-0.09584812963519719	-0.13958653597313256	-0.0898479196455718	-0.23516606290886416	-0.07413723751289727	-0.11813728046165875	-0.1812428811883033	-0.11961639850140557	-0.13398808750450714	-0.14299381014352378	-0.30208096310272686	-0.12996331516468423	-0.15995515326401571	-0.14873967179705352	-0.19386910679812014	-0.16673009008242937	-0.13713252771533507	-0.10696717433666846	-0.2251429667929092	-0.15516023104688378	-0.09575302182001624	-0.23062970408261071	-0.11936461363682985	-0.07795874385164728	-0.09740580500909225	-0.1161363507967049	-0.10023016252036455	-0.278160453163086	-0.09658585959149	-0.09109768437134715	-0.12013205283758782	-0.07463366177825145	-0.2782373281379132	-0.2286269514046489	-0.09705501357210553	-0.18993402046366237
original_glcm_Imc2	0.5218032644462948	0.8991425249339182	0.5808626237946437	0.5131364748021509	0.49889074641114295	0.5617321367367027	0.5656342338014911	0.6320429288205607	0.49053033597841067	0.675424520402217	0.4146648052255365	0.6387123788532295	0.48529652206950125	0.5541248685543685	0.590399272916978	0.40351503351588214	0.7708422341021257	0.4143765871329259	0.5414612612718835	0.6848429634252889	0.48678476811712995	0.5077596836689141	0.592110258053496	0.8250747206064747	0.5438836141122185	0.6302726692593572	0.5576458518420735	0.6271510850923276	0.636547896222135	0.593225128921583	0.48406053703562874	0.7899607281236491	0.5900839195346232	0.4292749029944608	0.7360805821565505	0.5666276918356247	0.45799480142065485	0.5247989810827611	0.5536693170245152	0.5114082841528368	0.764532268005176	0.49588473515820497	0.4722993255100567	0.4714118444498748	0.40463127009992317	0.7376391456339015	0.737756001097108	0.4600649374177455	0.6674115357184364
original_glcm_InverseVariance	0.48691342144495525	0.44153882832462316	0.46076021324030897	0.4242229408819107	0.4908732433768688	0.35873158810680994	0.4475222625232567	0.48081675994421613	0.4422414418607551	0.40368168962784445	0.4546062941636807	0.42820908566850807	0.43969577068842214	0.4791896269819554	0.46897907513295767	0.46381941360278217	0.4255588188617542	0.4896831925968153	0.4616451617260567	0.46231677538468463	0.4176996410825386	0.41656100098930965	0.4536614762363011	0.393047093340706	0.44660376900066984	0.455942519545746	0.4123069155849357	0.3491099862651406	0.4560065228220233	0.4705876482537498	0.47275499506552354	0.4385105127061657	0.4357557113373848	0.45388643790415745	0.40923000837617657	0.48403815814212225	0.4733685017881219	0.4905019255597	0.47613165870513197	0.4798050887878679	0.3381249992017081	0.4838130689166612	0.4847533418306757	0.3732863514083859	0.487887218775773	0.3112750660993898	0.402105256573791	0.4629635572703928	0.4146618744526279
original_glcm_JointAverage	7.201620397293386	8.561247075092654	7.2712468698895725	21.59793798388174	9.365588708251575	18.54719071635162	9.078800662019079	8.836008928302693	9.4526133014548	9.668591836149185	8.132763958339808	7.956575680045481	7.717740806254083	13.367176450782397	5.0223453717104904	7.316981071361448	9.727167693111385	8.216799873297502	9.481320119009844	6.767831818992529	8.677853615121638	7.300689505973389	8.749788361649196	7.402498051231357	6.1204721417264185	8.293683135826733	8.26622706204425	6.875028184241955	8.950251617850112	9.242711496351882	5.66290158998528	9.233875944005549	7.564629913519917	21.50582638497734	8.217171190877593	8.307927951996964	9.469513636569566	8.730423952327302	11.968491238327069	23.736274147193924	57.283227958880694	7.109197647408822	7.3448998974075925	6.833433007767383	9.12888952429413	5.592627642718079	8.510007930544905	6.701513161639175	6.5378115058721225
original_glcm_JointEnergy	0.10139408229438632	0.10343366384270365	0.13159031449210495	0.19586437780627242	0.09514968572199092	0.24088589937019536	0.15481153754932836	0.07822177982887024	0.17002393449860553	0.18672636852622554	0.18109704962910292	0.15574660750338332	0.17845361108882932	0.05801601437808842	0.12571147552026657	0.15986705856936284	0.14706237375109182	0.08972519238782264	0.13724666263336124	0.11138415928371667	0.21554569646972854	0.19519683380391245	0.14366144040424947	0.13612761093636763	0.16489556587624732	0.13816285666231548	0.18438021045831723	0.2886692969426793	0.14700889053565225	0.1303250613537869	0.11906219127613236	0.11099112123801241	0.1666168956709459	0.1667121612484568	0.15398052646397203	0.0680097791009098	0.05161905318318801	0.08262825189677263	0.11587777589836801	0.1188907150946216	0.19773903852449765	0.12357641083385679	0.1255196313202009	0.2849130453640621	0.11048907879979282	0.23662942479836652	0.15618022059375353	0.15220480905875297	0.16876457128063407
original_glcm_JointEntropy	3.803345861204451	4.2153465882850405	3.5160958926486603	2.882381610123159	3.9321887099722295	2.50186440528013	3.3022882186338305	4.397082521810876	3.0658001147232694	3.0854080243957736	2.995324863842297	3.176038903249845	3.0956642737782	4.745582696523039	3.5153825858590775	3.162718156142253	3.71589278904857	4.057591653140224	3.4994623542095415	3.612964905867706	2.8506590934721463	2.8882881146566786	3.4702609010594965	3.449022449546718	3.1648719351505745	3.4622442861196467	2.9275393790704425	2.619449481596981	3.430208034738041	3.635306546752003	3.59443940170196	4.149638343343101	3.118720554666425	3.0824894353654337	3.313013374928354	4.435855753847354	4.820547251256842	4.167491806662477	3.785287309730578	3.6835100708171806	2.9108941594270825	3.557926855822272	3.5641676539248968	2.504274898318604	3.7185530074055575	2.6159319260798375	3.2424729759394846	3.265564058465032	3.209503933402997
original_glcm_MCC	0.4713801234109509	0.9408749172232765	0.6051939777626244	0.8004291617065318	0.5157401753215545	0.7438561240447569	0.6017463210793903	0.6156702752559535	0.6093492928921164	0.7339255637441355	0.5925109509257401	0.6110015696859964	0.5181720524394223	0.6659419499249442	0.5218746474255148	0.4975127102304524	0.8021307050236653	0.4827371176875991	0.5710346701886884	0.6081134204195595	0.5893744172982365	0.6372787502585348	0.6136603873216273	0.7561715250107837	0.5400171928500292	0.6904155981075303	0.5783241749707584	0.7082653783726601	0.7513813500944124	0.7040964555039105	0.4600694110124566	0.8274384334228626	0.6186742170549943	0.609728880810786	0.8147030691952715	0.5213777067470253	0.4457148807938829	0.5089535067585916	0.6601962193329705	0.6120111996954554	0.8978974037109704	0.5261878530233418	0.49518094467742757	0.5264215771933791	0.5021516619477993	0.6598299780060515	0.6858739246162728	0.4311478801972708	0.6386391374494764
original_glcm_MaximumProbability	0.19212663353068293	0.19970100110685798	0.23792723256657491	0.32975050119567473	0.16301257410683265	0.3651433022352596	0.30102938797064677	0.17614093279472037	0.24095213366839946	0.34987273977402117	0.3377412321974906	0.2977712617708852	0.3401132190793207	0.10677580856905661	0.2484142471993698	0.2787051784755818	0.2986371084759263	0.17373068842150002	0.24623042177120216	0.2111999462504641	0.38172292730985136	0.3348454481825543	0.2921289767993251	0.26776630444658917	0.30369417706636564	0.2409568291580887	0.3235767414430329	0.5038717335441805	0.29454755368372604	0.24944928092525157	0.2123991154457803	0.23984600997756383	0.28803333803987347	0.2508356537659945	0.2780629212509763	0.12749210222716834	0.09590887788224961	0.16417269570837345	0.24205513581943702	0.234874769055508	0.30133048822865444	0.23818415156786815	0.20354631724278865	0.49021010918697294	0.22008287350057032	0.3947712858554278	0.2785816494383317	0.28493660804580456	0.31367253701618353
original_glcm_SumAverage	14.403240794586774	17.12249415018531	14.542493739779145	43.195875967763456	18.73117741650315	37.09438143270324	18.157601324038154	17.672017856605386	18.9052266029096	19.33718367229837	16.26552791667962	15.91315136009096	15.435481612508166	26.734352901564794	10.044690743420981	14.633962142722895	19.45433538622277	16.433599746595004	18.96264023801969	13.535663637985056	17.35570723024328	14.601379011946777	17.499576723298393	14.80499610246272	12.240944283452835	16.587366271653465	16.5324541240885	13.750056368483909	17.900503235700242	18.48542299270376	11.32580317997056	18.467751888011126	15.129259827039833	43.01165276995468	16.43434238175519	16.61585590399393	18.93902727313912	17.460847904654607	23.936982476654137	47.47254829438785	114.56645591776136	14.218395294817643	14.689799794815183	13.666866015534765	18.25777904858826	11.185255285436158	17.020015861089814	13.403026323278352	13.075623011744243
original_glcm_SumEntropy	2.7581765354245844	3.360621371257291	2.6403430588827117	2.2384982849604245	2.796451839559114	2.0492417239518224	2.5122657515613054	3.1167409144551645	2.3301642519071213	2.4809258774626035	2.2349343983610837	2.514282356843416	2.32949363558877	3.2209490808025167	2.6547630345941085	2.3235185911869163	2.878797463770773	2.78055922981378	2.594695912505092	2.7922051403256325	2.178078575182517	2.2399199704002184	2.6165255042270985	2.8595608498292084	2.409212802294782	2.6444792321633566	2.312082712322208	2.1325375758889042	2.608253602705185	2.6881909556438925	2.5777110544190833	3.1763673068721863	2.433483486789122	2.29467315425268	2.672472973905412	3.1226418482765155	3.2280179358884804	2.940357227309197	2.7482407688055495	2.6726341878893582	2.459332471008953	2.5843619791791026	2.5715713076830107	1.9793661842312908	2.6171159448244787	2.251990233183981	2.6402009372022754	2.423315533960436	2.5459972811984537
original_glcm_SumSquares	0.9551952029103628	4.901259088192365	0.8681604808620804	0.5400940086567497	1.050393649019702	0.4152717796894784	0.7449417495311424	1.7686061411638438	0.6145362117628727	0.7843231093159091	0.5511842766136668	0.6607803739348508	0.6059418456859642	2.106356176678521	0.8074213782552998	0.6013919405066059	2.175045719446863	1.138725682445026	0.9087491623075632	0.9291655587050591	0.5468572614359531	0.5159499551186726	0.9152948152170376	1.0145127014030555	0.6584351852688953	0.8832342091430684	0.5277438159014912	0.5431292296813075	0.9418884646561614	1.0401983778181776	0.8367222816385306	3.4933464164975687	0.6377676654305504	0.5697945444163787	0.8887269048281936	1.5571321084496799	1.917320268652489	1.262140383236288	1.1352889974240346	1.0384155154844106	0.775745219628136	0.8120609683880353	0.8220324740862472	0.393033733752362	0.8701156033181707	0.48865615371493326	0.795282761454146	0.6446642812474397	0.762803304030335
original_glrlm_GrayLevelNonUniformity	17301.968079735263	4845.417412604352	5056.1558575918025	35889.707384341404	60639.91400442296	72656.38894094434	17664.176465750294	1248.572461624016	14045.0587001381	12708.63931051549	2096.2704064283444	63208.90811662452	4095.751390829629	24719.185034346134	2807.595416143925	9813.859549869396	1626.0765951579342	9988.85680935878	4771.33540083253	95668.59804587408	35228.80362462017	9853.332960951195	4149.402805608455	11965.691844311124	3377.438155169968	63557.3322285427	37439.0349855452	4068.596924036715	36216.63137501261	8491.563039934683	337.78285799650797	5926.554131076684	59330.88726683116	81349.58128865795	87426.94127890521	21596.11591292749	34639.66528024663	2378.4949991034196	26660.13977064738	3347.2904748912924	41164.96450861687	5907.042374173835	5840.766082747865	10623.752402742299	95058.537660807	34976.23208553332	15740.373428172392	24884.268682563892	5316.381762581508
original_glrlm_GrayLevelNonUniformityNormalized	0.2620392892087795	0.18531403783683092	0.2751145423535749	0.3415041917626743	0.2546664450729494	0.37711851722186474	0.2861475071456707	0.1993360217055023	0.3262726295299618	0.28937867248251553	0.33295547283295424	0.30657631049452544	0.30286504876209913	0.19408250846322544	0.280850760198766	0.3213385088311904	0.2161299151239987	0.2426677388707394	0.27399449019740696	0.26335038737412464	0.323851830102844	0.3317510283101345	0.2670408005208915	0.24195636093267348	0.29291131919759117	0.27222389438649863	0.33220664546578793	0.2989495584692572	0.2734221241011628	0.2631742463224488	0.2819745234968413	0.20820785496141753	0.30604797554051477	0.32829972635928273	0.2700503132204297	0.20867320821319346	0.1916024168355426	0.22917336933340354	0.26254350653487524	0.26664262240941694	0.29829390306591663	0.2784875004638473	0.2757798358797549	0.33517070365507773	0.2701847774914511	0.3362282037697097	0.2719151318340742	0.30213275458053584	0.28002876843937136
original_glrlm_GrayLevelVariance	1.178813270850271	5.82092026805231	1.3176208329000498	0.8533395737631467	1.3178024775491792	0.6748361990479611	1.2160235103764072	2.596032510289579	0.9430711393090115	1.4764155666815393	0.8506734691317844	0.8816717650633031	0.9610131404793127	2.8282404159771963	1.0276773767885046	0.8421462608647587	3.7694762968220914	1.5462171624239751	1.5141985291192237	1.1223161220825113	0.9966397674232588	0.7855392925829985	1.548642248571065	1.4749528792907969	1.0464736605605338	1.3777674024052513	0.7160781267031218	1.1408621656799325	1.4674220629874317	1.6477599446229936	1.087655107420795	5.727866366458202	0.9443908863239433	0.8113749655975628	1.4039818439495508	1.9156609926461312	2.26476903013161	1.7160264658319049	1.5926258809930742	1.6917094533313095	1.6423332938275823	1.111390503334625	1.2223246787510753	0.7285554122363395	1.1606201652503874	0.6972714527212405	1.2733645003255454	0.9109779178162161	1.2456676944044058
original_glrlm_HighGrayLevelRunEmphasis	52.427959089118914	73.88199526084817	52.48956017228406	463.48417056716096	88.32174087790999	340.61654198727837	81.3758441700652	76.61470233561604	89.52743308690225	90.90128127821956	66.82225145080442	63.77924042559768	58.124112824576635	178.19876661395222	25.315701105477142	54.46720022180638	88.51108514367273	67.66376919042415	88.18473875714423	46.23630562967802	73.37980967191149	54.24794239292662	74.40451633958641	53.5466958005699	36.64430536690278	67.84699017548421	68.75565086888513	45.42240534140667	79.33480390466386	85.3751177224787	32.8746876131347	90.79736582105899	56.71510873388972	461.61590262351825	66.46996673573884	69.5857232067119	90.80466613752358	75.18323700988164	144.62737109943274	558.5763582338396	3258.170555991102	50.335531268796814	53.305762204346834	45.323569487701555	83.95802726420499	30.821656443905628	71.44096835175631	44.86772004466381	41.35642156983737
original_glrlm_LongRunEmphasis	4.791180474011968	7.70159087619134	5.731766045221089	9.139622138642505	4.46417924738381	14.227449930608962	7.202070037572694	3.3989063038787517	9.876346970222148	9.196800658042283	6.566916875316991	8.970233104341743	7.685554327767842	3.0197436646983697	5.926600757157216	7.689036260827662	6.749226136047121	3.6980137883675046	5.815214474617421	6.957759069560641	11.882554556989902	11.630948048014652	6.2459285086713985	12.041852517383951	7.577263052840765	8.84116158035797	12.151887674813688	14.823867924683013	8.787651609489645	5.873443700000057	4.238496001568934	5.877939603196156	11.028185750875558	10.101736114362684	11.498883192779743	4.152202402844787	2.8695723062514933	3.5987296138627176	5.313978887127489	4.798639080100515	17.894022583842357	4.954537417772142	4.820874668304213	15.06086231239895	4.862954504379189	23.504319410376617	9.709767174283721	6.85348493606245	8.450602570147515
original_glrlm_LongRunHighGrayLevelEmphasis	251.59388626501374	634.3634298256632	308.3124063031941	4291.62474269582	395.7842979563063	4936.228865534647	599.4304405330408	274.1075784324961	891.8604990833317	877.1495057189417	436.0502575471661	569.0423287661205	469.45393673976275	546.0316910729374	153.43573495897328	411.5765717230228	675.4903347513001	252.882529250203	531.8294767223255	325.32843080527647	919.1154643692763	619.4088620214424	488.8066726734874	671.9752968287092	290.19673266372087	620.9937936198681	831.5630453376822	718.9943702778783	718.9244679311928	506.3975223694089	138.7843647206647	492.1613733647721	643.9337296376337	4685.043635267404	797.0302093918962	291.9852325973753	261.07634409749664	277.4891483030569	759.6722772366727	2713.242667039728	58871.511166192424	254.45163299013683	264.42274060727783	721.9183383042812	407.40999841894967	758.1687998729423	714.0206219985969	313.4976769668949	374.98884463750073
original_glrlm_LongRunLowGrayLevelEmphasis	0.09729278640125363	0.17786162788145832	0.11473902066947085	0.019540041552164024	0.052554595147573685	0.04116432271462555	0.08915666813154516	0.047316753068123135	0.11207258787334846	0.09949650238184418	0.10214388846076815	0.14638899649467785	0.13016623521297765	0.017591528278800325	0.257263213319353	0.14865418977056513	0.08222123561693345	0.058097223595193086	0.06656429726508144	0.16009600867246615	0.15683774628754577	0.22479166572147144	0.08362788595216865	0.2297416941328579	0.21107081807214592	0.13164233173425044	0.1816885006401344	0.3153879000503581	0.11172702810288955	0.0715492275294129	0.14447271832033	0.07581628245783159	0.1957743411185947	0.021867744369981654	0.17342138736199417	0.06431438406479659	0.034284811658063435	0.050221387566353984	0.037981091136544076	0.008634726738629991	0.00545102495174165	0.10231898333960646	0.0932454658219685	0.32002841476702515	0.06007569626484522	0.7651965269228965	0.13693762223209038	0.15713010524611265	0.20455813008231744
original_glrlm_LowGrayLevelRunEmphasis	0.021214904442355804	0.0316834258213974	0.023189144915259054	0.0021861857574679176	0.012186547460848057	0.002968112089728127	0.013340473364845718	0.01630918032382602	0.011994682541619027	0.012331576510443438	0.016444112168463306	0.016717496864115354	0.01901983538121165	0.006137883203220285	0.04890297995495088	0.01975895600105196	0.019010106066806795	0.01700640097455912	0.012937744590657965	0.02422181450808238	0.014767834338850207	0.019873585319232518	0.015452440721926895	0.02175749290277288	0.032518855111931276	0.01675247220128673	0.015210113280088146	0.026294353403033377	0.014112701372538885	0.013264495814890039	0.03780093363025532	0.014077029231179154	0.019275498534454625	0.00218860284038093	0.017155371633250295	0.01648260686679371	0.012460717135701148	0.015307115971756583	0.007247593956033104	0.0019122325565153941	0.00031623121441724626	0.02233418905294077	0.021353686344456915	0.023877934053358602	0.012720717201527862	0.03606232144477194	0.01550994317522837	0.02476960625123408	0.029776636919135232
original_glrlm_RunEntropy	3.7385763850238507	4.615515437835071	3.865014812402202	3.8451405536132954	3.731969204702353	4.074451135616304	3.9329062345932657	3.9172369523777726	3.8066958722862694	4.17776371515476	3.5620931647679135	3.9988445269873	3.7456002219394957	3.8765537194781112	3.7640466857214614	3.631994993289127	4.289578202725988	3.6627554206798694	3.8481062126909547	3.995063331865018	3.895688539205523	3.8766881589552535	3.919265714481036	4.461284958908963	3.812820021403474	4.032319292177065	3.938818822481106	4.126162375602538	4.004708509531971	3.904508694295108	3.4944804620200522	4.466448034762414	3.9658360895488913	3.742505463880238	4.3043000816276376	3.881375275726119	3.7950818527969283	3.7539888328136053	3.8521942203954618	3.7645476720926663	4.521322207870622	3.682892671780856	3.695351757197992	3.8690291253859503	3.6707269681749874	4.439083380367244	4.255753681251767	3.740131177862893	4.054148428821834
original_glrlm_RunLengthNonUniformity	30611.00114532865	11097.462524856393	7748.171753255718	37069.832159716534	114675.03155261921	52176.84914802613	24094.26235668345	3365.931209358484	16816.60170234201	14485.999463317743	2610.6137529555563	71970.871705356	5518.243960985482	73193.83981531722	4289.087362185822	12992.558144778905	3157.5311883669247	21589.59523072761	7655.534297557165	142992.36872924122	39232.61613539936	10598.491295047557	6586.529306014177	16091.077424627474	4655.467972435186	92860.83648724636	38181.2380286125	4473.057769243505	53622.04737664763	14183.629274500887	596.2489347970675	12181.743127383827	70161.14128417532	99011.49315727387	110920.4295077373	54924.38451722593	106207.19324276874	5418.026245489543	46630.58264437587	5853.747564997925	37740.89450008278	9592.55079353754	9743.852900434827	10769.871142852127	166408.57287445973	25710.663107273773	18999.390377003176	34022.28932396848	6884.894583163045
original_glrlm_RunLengthNonUniformityNormalized	0.4498079585834952	0.41051000039630137	0.4105370337768355	0.33992927541078444	0.4676014465546643	0.25934316293731163	0.37946960441074745	0.5302533696155698	0.3700124238169397	0.3224045102068509	0.3991393545578333	0.3387944341747333	0.393516524667474	0.5654604453477206	0.41453495468063434	0.40676795695372403	0.4128405321747931	0.5123762272558654	0.4279324462713454	0.37959497341614973	0.3467169090732843	0.33843315524012074	0.4112384370268219	0.31312321646584895	0.39118312495458846	0.3861601041358521	0.3218321353295475	0.31831738207916216	0.3903492248512338	0.42697784446645215	0.4804495858291642	0.42340955089368715	0.34676113921879076	0.3818612417051016	0.3300291995733452	0.5129205862269186	0.57625850265422	0.5112617016709489	0.44622802510026455	0.4556558598599396	0.2646643639838319	0.4414650101231866	0.44973208556080385	0.3267670794465997	0.45922995980647313	0.23465271835355855	0.3200793526174486	0.39844403152447627	0.35191664656543664
original_glrlm_RunPercentage	0.6043385021445068	0.5416762486149729	0.5591307697004712	0.47567399282374134	0.6225492654013595	0.3896392326388971	0.5203064489958693	0.6719539886960703	0.5121538204411924	0.45887769942189993	0.545577006435264	0.47524778694375003	0.5264257709145139	0.7084230814292574	0.5703489625260083	0.5509831886282064	0.540437789947914	0.6605211333115618	0.5663796440114809	0.5296396216438781	0.4720596963443973	0.4761454748395498	0.5522830522830523	0.443465846420232	0.5300829321919929	0.522196563596802	0.4584115989576916	0.41067231171113067	0.5291959500366885	0.5748750496491459	0.6368477103301385	0.5559022809687114	0.487344903118936	0.5187466333450631	0.45571249270378283	0.6636734988652575	0.7190607355792965	0.6604710256900805	0.5891891456141364	0.6011884318092009	0.37571530731796093	0.5932959761189909	0.5999549274572741	0.42217086886587923	0.6082641730465175	0.33976857302304225	0.4510693878924926	0.5400032632838637	0.49419887665584433
original_glrlm_RunVariance	1.6076405216013774	3.237485255758697	2.0999537651783724	3.808471223912005	1.4461043189813123	6.2540622732225915	2.899809140651148	1.041595896628711	3.9296472467297288	3.90600717701421	2.398330266832152	3.7241803845183674	3.187991705368032	0.8493772615365123	2.108707265167773	2.985364268806448	2.8604426589502485	1.1402495490261377	2.2014518933922256	2.600282369998826	5.583881186044091	4.821867762940313	2.4249096051376817	5.5514117919826695	3.132536495958406	3.8712173055654455	5.264020385415663	7.592287026195984	3.734530687261853	2.176048578283491	1.225195694446944	2.35888374105222	4.713855951580425	4.1537880314916995	5.230776229668071	1.328583794459611	0.7687170174697349	1.0774797284011446	1.9353624268327698	1.6573681681119155	8.948866791695995	1.7071456971673764	1.653517002902102	7.584227801344279	1.6780821388938658	11.38275038642338	4.219820050422866	2.640928838424146	3.5015223306447165
original_glrlm_ShortRunEmphasis	0.6843844241738294	0.6501130844329517	0.6542706377227774	0.5858538638616134	0.6981512186341102	0.4938902927516828	0.6276298575904727	0.7521110222914442	0.6085162163742152	0.5711913634219237	0.6397112973400014	0.5866215942558619	0.6374013951979355	0.7753135512549526	0.6545409638028221	0.6436390033782075	0.6612469323297988	0.7356780819036277	0.6701567889569302	0.6222034626292348	0.5942068367306094	0.5782486067738801	0.6545050197100593	0.5612163665306654	0.6356410821342551	0.6328422906913438	0.5635824229945331	0.5717927216370579	0.6323187601465163	0.6657282487540329	0.7052908577169524	0.6715422088125691	0.589664891351256	0.621891955206434	0.5762338377689848	0.7301954994002409	0.7818024853470289	0.7356695590764416	0.6836377023636424	0.6924274396517518	0.5095887704104655	0.6798599457509578	0.6883222197591642	0.5789324288102219	0.6925852141445148	0.46939012652814177	0.5698113311911382	0.6399408531783404	0.6001163999009859
original_glrlm_ShortRunHighGrayLevelEmphasis	35.87804394924908	46.657064430309944	33.85806587941558	270.4417582571454	61.587379959793616	166.7960831571409	50.31790254240113	56.541248593522944	54.27767230333637	50.45727361383995	42.62863322693758	37.37049519696947	36.492638582944004	137.45446171604038	16.375190263724303	35.20546321364016	55.08688618141342	49.57794489068047	58.061774790687664	28.62606873823153	42.79848443356911	31.402985763057362	47.53882745140379	28.98316914244691	22.759983978393684	42.27676141882551	38.698838536218275	25.08077674759557	49.669229518202464	56.40458658054584	23.324228597062646	63.071191525433136	33.127220675650946	286.7014947061758	37.59107970225313	50.707906321181596	70.96055950104535	54.77518335415716	99.22911651839789	384.7488816879207	1648.8900414468278	33.974550464409646	36.26505729271669	25.748060403057686	58.15391894230749	14.119801723548818	39.83936844820627	28.5796346730189	23.92052840386481
original_glrlm_ShortRunLowGrayLevelEmphasis	0.014782168806065405	0.022031194967936756	0.016292997594683147	0.0012939976601244374	0.008630885690615478	0.0014876202750514595	0.008720330194960924	0.012951979692944076	0.007517548938604334	0.007594981089797301	0.01088270346794373	0.009981238373863556	0.012678150178245976	0.004842947497024042	0.03379551482011633	0.012903692065977225	0.014675572675894989	0.012897753010113885	0.009170076389574122	0.01544887309642269	0.009216559069489514	0.011763774100116819	0.010797760626970769	0.013282612923236499	0.022157404474138345	0.011165566427088833	0.00868388123481855	0.01664847144363881	0.009267129339547634	0.009182798920838165	0.02776782809441467	0.009892557551486408	0.011788147332631142	0.0013677991878910329	0.010489843610484405	0.012280872242389633	0.0098795552781582	0.011680840949165982	0.004993098559893971	0.0013651073806053957	0.000166642160527634	0.015665093870475696	0.015337574546652594	0.014479709465548359	0.00892707804463674	0.017950419037926147	0.009370460587354086	0.016365092081022842	0.019802289978350908
original_gldm_DependenceEntropy	6.115465912472068	6.849607702355078	6.116846739940195	5.829573406285384	6.087022453548073	5.70052148173154	6.047958611342258	6.330247674763561	5.947131027900187	6.005879683179553	5.701205349536091	6.1239412945193745	5.888384385151525	6.28501901644819	6.124009259350151	5.851008707823621	6.380425772860857	5.983951589230543	6.093173573221402	6.294528444676841	5.731561521218456	5.894031991073253	6.100903793029491	6.464068289477292	5.980134718864866	6.214851950031517	5.961212304684084	5.693844411035945	6.137746623611099	6.094553763606077	5.94698782066453	6.602497453737212	6.000577082784613	5.915112412621712	6.301292483237283	6.333656757494644	6.272433164924622	6.190177442357476	6.156666534416847	6.079085400875115	6.126181238767865	5.966559069154846	5.963546284311875	5.490043835792248	5.95512545610083	5.884444815117349	6.220091185822134	5.911707429413633	6.12252660090946
original_gldm_DependenceNonUniformity	6312.717145056637	2211.353981560847	1659.5332478475912	10506.644631590423	23029.239051500943	23775.44487699708	5658.075656306386	549.6145227321698	4054.653869111573	4450.053002865871	574.3492847854357	20939.016579793722	1154.6742495309568	12479.492755563739	925.8063132612798	2785.3024684665147	602.6510632121344	3831.3249710536475	1464.305691694439	35897.702645104124	10241.420439119658	2878.9702378073357	1339.4201344201344	5028.561134859225	1025.584339299755	21366.548833134642	11620.274346527107	1377.35508170828	12101.187685128094	2876.809918244406	107.81682641107561	2319.3825214053736	19218.4634948792	23194.15791021327	31819.702793433782	10189.214136893279	18386.424028156005	945.4715260506346	8871.576878067524	1084.5412165730472	16637.30896968932	1957.2628981606101	1902.1875302215774	3206.001283491096	32638.53714700346	14981.59725317338	5914.759841842874	7564.4873290122605	1751.5680002095942
original_gldm_DependenceNonUniformityNormalized	0.05785326757814287	0.04623071899234518	0.0506665826417412	0.04772515265384091	0.06028707084030583	0.04835798451555884	0.04793070265492885	0.059212941470822	0.048404530109012876	0.046715302521188246	0.04979187557741098	0.04837856405445668	0.045132670791547716	0.06962409691735562	0.052942546649584254	0.05033254668521658	0.043736923086735935	0.061612713415889094	0.0478437460528798	0.05239951515684241	0.044846520231206305	0.046416287590605974	0.047884317689837495	0.04534892714011891	0.04743463943849752	0.04824281283446823	0.04736338247484993	0.041836920044598755	0.048767778080543944	0.0515779173523452	0.05741045069812333	0.04565264287777529	0.048563481220903676	0.04871637389617705	0.04507186890427561	0.06552212192873215	0.07320252268627078	0.06029408367136245	0.05165130722737979	0.05206880870771747	0.04566586876539295	0.05488063307987354	0.054105513275352776	0.042863271879393226	0.05652193898855736	0.04902531587581156	0.04621844938692918	0.049675836331240175	0.04588980586888821
original_gldm_DependenceVariance	22.38399281026906	34.741660303743664	28.733916009801554	32.852966164990114	20.690297004622657	33.43145819828575	31.887260283824606	23.064920039253668	31.565784419644757	34.07854486210173	29.518613383176923	32.155660132349624	35.65316927651976	15.860256599779055	26.494773218605033	29.01186632540984	38.4838973193003	19.841583914863023	31.773052850573887	27.28252698784581	36.62909189635718	34.32170652255814	31.891023871003853	36.09493494227291	32.309326852422714	31.571932275209285	33.21148930914297	46.36764120495317	30.78945737281775	27.712992171075502	24.791892219874537	35.5110954537371	31.426155488037605	31.310231467182852	36.11091515185861	18.03025906768966	14.6122233810316	20.788582472411736	27.452498212251207	26.98258933494059	39.48588883658759	24.557287257587443	25.158058756955718	43.94115316119156	23.201388697598382	38.32073947162571	35.036635000109584	29.638141821179808	34.644886590049516
original_gldm_GrayLevelNonUniformity	31564.617892884635	11309.492588798528	10519.060328509495	89212.7379592912	107882.5472534837	216498.04059553955	41099.36539683346	2149.419521654816	31492.91920349545	35272.70052173548	4592.823320329432	151236.79742430963	9618.600766103815	38428.542950552604	5500.057700005718	20570.613502475695	4078.3135931489946	17078.157082207643	10053.490426713717	196893.28577225626	95682.88514052004	24561.95596936719	9192.666666666666	31446.274822790976	7634.136857684658	143202.51871771252	94768.87895313908	15276.989186562178	82952.70084509086	17703.78596528973	589.7454739084133	13473.949945871469	143242.3364464963	179551.10320390837	230890.1891888829	35295.211899066286	51812.975936808245	3996.897710605191	52929.03829784757	6455.358058476163	131559.26563499274	11396.132234185734	11203.362374491566	36137.377747473125	178193.26299465407	123844.63058225263	41976.40048759904	54480.27708058341	13163.405983913648
original_gldm_GrayLevelVariance	0.9839983862575569	5.181677844352107	0.9861158728404749	0.5945681821481438	1.0932846102664726	0.45477349267912515	0.8606398698226412	2.1271317321452305	0.6757135032413322	0.9536914520849421	0.6136916630544719	0.6865831175072566	0.6906658564134439	2.388729390401773	0.8457413857967128	0.6352968085322894	2.725208196038698	1.2539726600649268	1.0930087571404832	0.9474496215035405	0.6421633985801468	0.5592667423405385	1.1064371045066026	1.1115489011363069	0.7707763755138722	1.0020822608233395	0.5419687352368016	0.6534573699779684	1.0592067370867737	1.2150558062587	0.8883887306755764	3.6409990178691896	0.6924471064181752	0.605889885959013	0.9842866069929962	1.6526357603192539	1.991081462089227	1.4201593996522752	1.183914025671774	1.2465972602554825	0.9384424964101322	0.8819490162696406	0.9442365484456327	0.44009829827492114	0.922262178435387	0.5015380496860689	0.8891841702727561	0.6877779679863272	0.8913804053723269
original_gldm_HighGrayLevelEmphasis	52.44249239341618	77.35191186001296	53.201013616657505	466.1313156089739	88.45472299230615	343.7234056401338	82.45686887426194	78.34593837535014	89.90383926652818	93.26544473488069	66.76480277416559	63.71000378913904	59.41271888680425	179.30985098275505	25.625493223537486	54.1213994000506	94.37397488932433	67.9841438312106	89.84878781938183	46.482331183210064	75.26602033577677	53.934864973800885	76.3068068068068	55.127274858864055	37.52731141020304	69.05158095805787	68.73441263863245	47.15299799526153	80.44468624440334	85.91966078600115	32.746538871139514	87.31496899911426	57.46629723125596	462.63391975736494	67.90514846800959	69.83105049257917	90.86425636615546	76.01154263120975	143.92045831659476	561.8168419031158	3277.84389847582	50.785413862718706	54.019711579486305	46.63432536499278	83.91400279505203	31.64134834696275	72.70677637645147	45.20527722505697	42.900416568419395
original_gldm_LargeDependenceEmphasis	149.78485281718537	201.5755022683085	184.0503144654088	246.9623255159006	137.626817768912	318.0074381426	213.3829152795073	113.87050204697263	218.8176587159468	261.15872515982744	193.74278283485046	246.58943754389855	212.88727329580988	89.49381558906724	174.62623663292732	189.6532220174202	206.1505914797881	116.40071401003473	182.42730183624127	202.2987532788285	253.4973595018523	248.07247077791214	191.6768196768197	275.41236946052703	207.02072059571714	211.74589068314006	260.6570515563925	312.79229694429256	206.11103051112482	172.99379661503156	133.82641107561236	192.92677886034838	236.7473284159509	213.90025330493629	265.67811557600317	112.98532551379994	83.57562944914243	117.37331802818697	163.9001799032365	156.2390417206779	336.40710405761854	158.5218147151189	155.1447791336007	300.6955452163217	148.30855538757535	368.3249168000157	268.27660305999655	197.59754263611708	234.8908538342634
original_gldm_LargeDependenceHighGrayLevelEmphasis	7851.43090839107	16803.612108795183	9976.694632716615	116012.32616546066	12204.202268104389	110234.95339008044	17857.510432285446	9438.211484593838	19765.72250077597	25009.355242024376	12867.006501950586	15645.381614820155	13064.143800813008	16317.91793730229	4563.712643678161	10125.422530629947	21174.809274983672	7992.023414383121	16879.55126445795	9473.770545500725	19667.916318541287	13223.00182184603	15156.205562705563	15556.558023555725	7999.122334767125	14910.805265796032	17879.895163098194	15198.30353562967	16871.241272028983	14935.554485800345	4324.520766773163	15850.285385296722	13819.83602071062	99315.62175019848	18445.284051746727	7928.379883993107	7600.395191342984	9143.161086665392	23357.013222014568	88652.14330980844	1107545.4659248423	8184.754682593091	8583.780897118639	14417.176306219584	12413.362276149062	11885.93393086793	19828.076101395596	9049.669024212455	10532.527443737064
original_gldm_LargeDependenceLowGrayLevelEmphasis	2.9991938968091114	4.470734776951875	3.5267842254752573	0.5270985121560019	1.5993898972969762	0.9203683052120344	2.598654302542561	1.4410223917695215	2.4620258231362735	2.775843986169865	2.9649346084687522	4.00667128691071	3.538843858030699	0.5041520701602129	7.276265513621009	3.6391466933840646	2.1731244059230588	1.7564111920644052	2.0103849307440025	4.603799514450144	3.311498962827264	4.76206323683578	2.4788846271929263	5.138924869702908	5.581295454917428	3.105477385350223	3.878738090903725	6.559934022975031	2.590300079940209	2.0591809429562202	4.399044337072778	2.429316653681306	4.173739360378109	0.4620597710618379	3.9606371249903614	1.7108161761294103	0.9690759356008131	1.564126613355162	1.1659353300868107	0.27631400957702235	0.10223923980885251	3.189322187761179	2.898709397418211	6.354769733977081	1.81210217413459	11.978957239260135	3.7308709485044473	4.45651831780351	5.47257050157829
original_gldm_LowGrayLevelEmphasis	0.02079654624296244	0.028255376374324244	0.02152397678614777	0.002162172914830088	0.011995733052761425	0.0029283016264201665	0.012814424400248128	0.015250826232503078	0.011642170017353532	0.011486758540762148	0.01593601668045625	0.016470863309894293	0.018001042805594197	0.00600636287243627	0.04610908387900378	0.01949464608948294	0.015515204495150845	0.016416229939455237	0.01216641888127801	0.02361099463294426	0.013944310471157193	0.019494856220960328	0.014391094053509731	0.020114817183515807	0.030088039177439973	0.015789838892998495	0.015039814869433645	0.0233602038133944	0.013441419923240654	0.012716225611453578	0.03606098647304147	0.013438766278962	0.018499792481157885	0.002176212367090139	0.016045686774223644	0.016070040694212303	0.012248057275765637	0.014686803460844252	0.007193468959051745	0.0018541268171211646	0.00030850126397493244	0.021542981155032424	0.020370856259732544	0.022459365635610577	0.012541205941998453	0.033983012524477	0.014695019182481974	0.023882365555443822	0.02675560599063872
original_gldm_SmallDependenceEmphasis	0.024908295347488285	0.018745243155949227	0.022633191522116153	0.017617237162537328	0.026815008862744107	0.01081188099315876	0.021557282202410242	0.04270492494037819	0.01747982243234835	0.015172020622668928	0.021058887177848793	0.01751368205930361	0.020677707444831737	0.04594950219613586	0.021395383403438578	0.02056859826560064	0.02623838041607518	0.037191704863507834	0.028426046183099317	0.019746209709707394	0.016439459329385873	0.01508233793628015	0.024455579707314552	0.012597515701841104	0.019586963941582845	0.01892662165152624	0.013512392891199878	0.014845177386179851	0.018370361508785113	0.024532767378222072	0.031442681295840734	0.032269136400806496	0.014501071245554734	0.018734035379850463	0.013946389308305772	0.029509983839529304	0.04695060077329687	0.03971752730383373	0.028304771342272567	0.03371601823147969	0.010575646711863599	0.027385760258987313	0.03024066890879573	0.014739807284269024	0.028331154005108324	0.008669980144916444	0.015661069470209565	0.022000112729529783	0.017096822705436224
original_gldm_SmallDependenceHighGrayLevelEmphasis	1.3080895099709695	1.33634811454625	1.0968044990738728	8.060434168838515	2.348108438493882	3.6307398143285896	1.6229994279283977	2.857087434066964	1.52114054533421	1.2367994572728573	1.383540932820875	1.107613363210534	1.1111144908370663	7.86409953079089	0.5105763987653488	1.1725815306228686	1.7288058519143084	2.4812866837094605	2.2378061760277768	0.9145348814396027	1.1183993544669844	0.8174115016112173	1.5442305530494593	0.5891209665053628	0.6577277318013779	1.1850456282283408	0.913968773464786	0.5943193784874181	1.4394913793085353	1.9746386073347355	1.0009271700588263	3.9093177723747656	0.788156470932248	8.580589023867876	0.8888162141623205	2.0024466867787534	4.267643891467869	2.712869687435978	4.203370503003656	17.906102371063046	33.386375012260096	1.3673262189728264	1.5158670299516077	0.6361305457962376	2.402448035572017	0.25512276262455214	1.008012379733319	0.973731843561276	0.5951048097968752
original_gldm_SmallDependenceLowGrayLevelEmphasis	0.0006418141189450319	0.0008129984105604856	0.0009007170652092249	4.4798682458916006e-05	0.00038836277836688696	3.5444377547722776e-05	0.0003888767086440564	0.0011986596664486937	0.00029029219574526016	0.00026801845710043874	0.00045462773826239895	0.0003349968172165359	0.0005731152526669776	0.00034705294095284676	0.0016915074618871007	0.00047300962834888	0.001101438311256395	0.0008885740577979972	0.000576813307705038	0.0005739560490009248	0.00033103996924112533	0.00034597006772127214	0.0006692184213507794	0.00042451754334596817	0.001040442468240252	0.0004656132568127269	0.00022836361712574824	0.0006220824729847969	0.00031998627046270954	0.00044691084808890316	0.0024488760807078822	0.0006605973349811033	0.00036329520190935867	4.492944784181574e-05	0.0003098125058369638	0.0006212870787038742	0.0007207134911871554	0.0009777170857096027	0.00022991501599214757	0.00012463736591678435	6.30935866681929e-06	0.0007663841354249527	0.0009723476043828069	0.00045093590580401666	0.0004109047708959766	0.0004087195923407788	0.0003476654058705449	0.0007089480750844803	0.0010630253842447426
original_glszm_GrayLevelNonUniformity	344.4615797958087	63.62763466042155	93.00732600732601	829.1751927119832	1263.502213969433	1118.7950664136622	300.5835616438356	38.762057877813504	224.45969498910677	147.44490216271885	41.589595375722546	1048.9374882319714	65.67846607669617	738.2021312021312	49.1531914893617	187.5983606557377	25.843881856540083	309.3308698123934	106.61631419939577	1607.1244154431756	521.4057971014493	144.17472118959108	62.6375	95.23309352517985	52.015151515151516	762.9252683732452	490.50391644908615	61.075	392.41016406562625	166.78061767838125	7.7555555555555555	104.73611111111111	654.9238871899422	1587.9806208842897	813.2933382407067	385.9873417721519	1145.2155080845037	65.4042105263158	519.944924084549	78.83489681050656	288.82389937106916	159.87234042553192	150.52463054187191	161.2324840764331	2437.1965237138616	319.70439314966495	198.65437454808387	515.7766475011057	75.31235431235432
original_glszm_GrayLevelNonUniformityNormalized	0.1850948843609934	0.14901085400567107	0.1703430879255055	0.290530901440779	0.18047453420503257	0.3032786843083931	0.16470332144867705	0.12463684205084728	0.24450947166569365	0.1518485089214406	0.24040228540880082	0.1975028221110848	0.19374178783686186	0.12291077775593261	0.20916251697600724	0.25628191346412255	0.10904591500649824	0.1758560942651469	0.16105183413806007	0.17478242691062268	0.21590302157409907	0.26798275314050385	0.13049479166666667	0.13702603384917966	0.19702708907254363	0.1574990231984404	0.25613781537811287	0.190859375	0.1570268763768012	0.17761514129753062	0.17234567901234568	0.08081490054869685	0.22253614923205647	0.2987733999782295	0.14966752636008587	0.13959759196099525	0.13516056981995794	0.13769307479224377	0.15479158204362875	0.14790787394091287	0.12975017941198078	0.21259619737437754	0.18537516076585211	0.25673962432553044	0.21287418322245275	0.2380524148545532	0.14364018405501364	0.2281188180013736	0.17555327345537136
original_glszm_GrayLevelVariance	4.784467278661146	9.72606661584279	5.541467079928619	4.511426812661412	5.676424293540125	3.7131967067294562	5.640810358416214	8.24325637658833	5.148581267413768	6.592339535510229	4.301780881419359	3.4438200030411195	4.395558688142289	10.82898966390475	3.829171570846537	4.807196019588521	8.092008047143441	6.700619020639731	6.440733929044094	3.996608862241312	5.3640924347054515	3.5394515001174667	6.562430555555555	5.461096216551938	4.626248278236915	6.220681633607701	3.0765458896031745	3.5813964843750004	7.321344223964097	6.618045844433785	4.140246913580247	38.16826643709038	4.307210657492932	4.7726417273394235	5.521427606738417	7.354713039838592	8.4402952880547	6.753577839335179	8.607102033602944	10.957200032384216	22.796271136910917	4.496010638297872	5.391059901963163	3.0791183212300703	5.275917722697369	2.7037311583351307	4.989951842667574	3.894988792323186	5.147907259795371
original_glszm_HighGrayLevelZoneEmphasis	52.92315959161741	74.81733021077284	45.97802197802198	454.63805185704274	87.49350092843879	336.31824342640283	71.86027397260274	64.2282958199357	84.87908496732027	75.90525231719876	64.74566473988439	62.84202598380719	49.19469026548673	166.3887778887779	23.527659574468085	59.935792349726775	51.36286919831224	66.68163729391699	74.29154078549848	47.42033713974986	64.07204968944099	55.04275092936803	55.44583333333333	39.805755395683455	31.359848484848484	58.60074318744839	67.64595300261097	34.696875	77.89075630252101	78.51544195953142	31.644444444444446	136.34027777777777	50.86476384641522	454.26848541862654	61.4158998895841	65.70994575045208	90.99209252921044	63.62105263157895	152.9645727895207	511.3564727954972	3066.10781671159	50.058510638297875	48.49384236453202	41.42834394904459	86.03712114595162	28.87118391660462	60.58568329718004	43.394073418841224	32.023310023310025
original_glszm_LargeAreaEmphasis	1743746.3095110157	1201219.68852459	605157.901098901	6744385.003854239	5503846.129552921	28587111.931959882	2572874.9145205477	60496.21221864952	2778942.128540305	3377599.704428424	297232.8843930636	11779063.63735643	696036.7610619469	1061477.4956709957	390382.6	1494997.9644808744	230719.43037974683	571924.4809550882	445261.49546827795	13779882.872756934	8859983.745755693	2763988.187732342	522517.2208333333	4826868.353956834	612333.7083333334	12637859.044591246	11770127.905483028	1510025.86875	7964615.053621449	998296.132055378	21075.2	507646.57947530865	18615922.446143392	15652119.885983067	28924930.408354804	1851067.9667269439	1400129.084149652	124315.15578947369	2592801.007144984	243810.34709193246	21161444.249326147	520871.09840425535	468444.20812807884	4187434.6496815286	8681086.271726789	27549915.46760983	3729390.5191612435	3559531.0866873064	1126133.6433566434
original_glszm_LargeAreaHighGrayLevelEmphasis	90626297.82858679	107545447.47540984	32691176.128205128	3167689214.765592	487288985.50907016	9920128982.339659	215399372.0558904	4997219.102893891	251170732.25816995	323492440.7837281	19840287.895953756	745506463.6646583	42123984.038348086	193473200.0920746	9811704.344680851	80491541.15027322	23853743.438818567	38979065.42581012	40962931.21450151	647494063.1591082	684170385.8815736	148170583.11152416	41099210.4125	260925716.51654676	23618648.643939395	887212206.0959951	805824803.1253264	73644845.678125	655603824.8155262	87095500.88498403	682996.088888889	41055211.88811728	1085670995.0924227	7264695054.267357	1999355813.6398602	128909459.0209765	126737470.16487667	9515233.64	370904786.6114915	138250456.1444653	69702093042.19228	26840864.565159574	25722986.629310343	199884609.2786624	725747596.3300725	892833651.2107222	276077596.9436009	162274898.78195488	50309131.00699301
original_glszm_LargeAreaLowGrayLevelEmphasis	34586.85894230416	15153.125376353963	11454.083096856615	14387.472102543235	63193.53320100767	82607.54630427499	31102.848912756424	751.3128017139799	31102.544239024966	35599.51575129056	4506.21203057972	189532.13572487864	11660.79372635993	5898.740949895867	16420.074957874996	28240.715268824402	2263.5729459912372	8584.738569100342	4900.875230190999	304921.6943487882	115851.18912824748	52393.43508363667	6739.36869549322	92263.8149113674	16324.684987020022	183219.34214552166	174284.68263160082	31155.764081168116	97995.35399659646	11570.862035275246	674.9147528029729	6392.90396931872	324789.2311700946	33796.712530847944	426178.7691791134	27499.245457083623	15941.827677239493	1664.142662222185	18284.548082204004	430.96031346493464	6426.898085590955	10363.74403401147	8727.14407145623	88484.59426095783	105574.38449112965	877102.800807725	51300.69938612817	79906.07514672836	25824.747836950675
original_glszm_LowGrayLevelZoneEmphasis	0.030634790407383924	0.07249827130013443	0.057981263830251144	0.0026945283029729847	0.016616097181989652	0.0034357393588927455	0.02175884156949872	0.03464728822525099	0.02157326965918837	0.023837300829763184	0.028915846304055397	0.021304917014081617	0.038031668829445905	0.008772988479767799	0.11077175972832	0.02679291871209243	0.07002194164387984	0.02952684151738615	0.02693959502405777	0.033280017634946264	0.02611470374417615	0.028097171644370266	0.03696009087429993	0.05191695886932814	0.07747298726589401	0.033536368446378244	0.018634302309771856	0.06128826186145755	0.022898898697658324	0.02247138891722144	0.09399946460065509	0.024969172242100487	0.03407495072529721	0.002568377915088999	0.030302447695587178	0.027371588417731543	0.017947698565780823	0.03144133152853862	0.008724966927898608	0.00435443888953261	0.0008192910739990573	0.03336892645897996	0.039365766826113854	0.03827124486265372	0.016146841977991593	0.06112335440505316	0.027326788361461088	0.03953947688794259	0.08773702451281815
original_glszm_SizeZoneNonUniformity	347.8672756582483	50.11943793911007	94.67032967032966	611.4709180098108	1274.0735609198687	685.9742477636216	412.0158904109589	69.04501607717042	104.25925925925925	178.26261585993822	29.99421965317919	1268.8263980418	56.43952802359882	1435.7815517815518	35.99574468085106	95.76502732240438	46.48523206751055	398.1131324616259	140.62235649546827	1970.0120717781404	333.408281573499	73.76951672862454	102.71666666666667	103.61294964028777	37.196969696969695	701.94921552436	263.131592689295	46.6625	363.37134853941575	174.47177848775294	6.688888888888889	305.8070987654321	346.6676860346585	660.3523988711195	819.2101582627898	415.9186256781193	2069.204650064912	125.69052631578947	775.5882703185472	139.28517823639774	311.16621743036836	155.0718085106383	182.5615763546798	76.47133757961784	2608.1849069787754	176.33581533879374	305.03615328994937	480.29411764705884	72.34265734265735
original_glszm_SizeZoneNonUniformityNormalized	0.18692491975187978	0.11737573287847791	0.17338888218009096	0.21425049684996875	0.18198451091556472	0.1859512734517814	0.22576213173203227	0.22200969799733253	0.11357217784233035	0.1835866280740867	0.17337699221490863	0.2389053658523442	0.16648828325545376	0.2390578674294958	0.1531733816206428	0.13082654005792946	0.19614021969413734	0.22632923960297097	0.21242047808983122	0.21424818616401745	0.1380572594507242	0.1371180608338746	0.21399305555555556	0.14908338077739247	0.1408976124885216	0.14491106844020646	0.13740553143044126	0.1458203125	0.14540670209660495	0.18580594088152602	0.14864197530864198	0.23596226756591984	0.11779398098357408	0.12424316065307986	0.1507563780387909	0.1504226494315079	0.2442115720600628	0.26461163434903046	0.23089856216687918	0.26132303609080254	0.139787159672223	0.20621251131733817	0.22482952753039384	0.12176964582741694	0.22780897082529264	0.13129993696112713	0.22056120989873418	0.2124255274865364	0.16863090289663715
original_glszm_SmallAreaEmphasis	0.43538495562407	0.2968564549074396	0.41001858494407134	0.4725419175745602	0.4209943755627296	0.4354261227920527	0.4842940062068267	0.4777550785156401	0.313474849141668	0.43227788975653025	0.3991570606164267	0.5002559264618149	0.4029570175232927	0.49749767492865915	0.38240132344232325	0.3389152367215302	0.4456565778858437	0.48117705303795616	0.4626143439049538	0.46982789111628376	0.36120981940417246	0.358090347827879	0.46611047048361315	0.3782652682651906	0.35611059043046167	0.3637063671005339	0.3604950383333541	0.3751644291132731	0.36846539945158463	0.4372456708594701	0.3822969342305414	0.4915767768186988	0.3267612540364614	0.330231575212298	0.3684025273137511	0.3704975520479268	0.5045462448969408	0.5268944161564253	0.4863764529046819	0.5211147403998599	0.36317305481099	0.45368800634587925	0.48353088842087366	0.335228883996187	0.4858327605274074	0.3552843669146586	0.4785484060148105	0.4676116393023368	0.40581494815130575
original_glszm_SmallAreaHighGrayLevelEmphasis	22.84085041456227	21.913071201961372	19.156749372789363	213.58302844093953	36.43995069637443	145.40273492204938	34.82369553133561	28.87809519609957	25.89287841658163	34.27614832319919	26.625333631339554	31.507131630811408	18.834881450503087	83.25972805670494	7.9238839114763255	21.28413101081293	21.55342805885025	32.34600321847934	33.2566812229843	22.261392962443797	20.603765762884624	19.22366845515902	24.73221786691197	13.585814829268532	10.9698543729606	18.626416737393228	22.964549088279096	11.950211911462842	29.3038962497611	33.202775220795395	10.50974597930252	75.13627324142189	15.319732978558246	145.86347562709	22.58427431047402	23.295036510875867	46.08894321245197	33.22796758176865	74.1061260386229	263.93659777593194	1064.0322260537878	22.969478655459703	23.41240565563781	11.970207308683982	41.88386154195898	9.205963900805417	28.899776807903613	20.48591734206563	11.068832454799013
original_glszm_SmallAreaLowGrayLevelEmphasis	0.0141273507436655	0.014839085915268196	0.02363606960220046	0.0014988588838326454	0.00761552992137462	0.0016693808424000374	0.011194061707729073	0.01990787318277876	0.009450367134465084	0.009243966581101016	0.010256398861315831	0.01079311054695844	0.018261623501754868	0.004527471253431863	0.055191119308175246	0.010409702601830556	0.03177156451585246	0.015161861681294242	0.012654931670889881	0.016397365090720074	0.011136691566808589	0.010130681729230314	0.02036197947618201	0.023416356625076837	0.03398691226477598	0.01619965710778795	0.007620241803029987	0.026366194662987875	0.00882283395753859	0.010683653405324999	0.06348132422939529	0.0129778984756588	0.013978675344880318	0.0010651996159084965	0.011582468611936162	0.011595936831117887	0.00956485839171784	0.018398604111906483	0.004591312485256936	0.003383398010735438	0.0006014412931916054	0.015114328414147	0.021538049939108333	0.01704565446377134	0.008006870988682935	0.029032549903549667	0.014047528671003015	0.01952913333736564	0.050647549211716984
original_glszm_ZoneEntropy	5.983698569312618	6.469796940194524	6.034102761169066	5.492158534522172	6.102107535814185	5.667384011371778	5.850503526845393	5.8221486969376866	6.3458332640733675	6.23530397334102	5.1006897450443685	5.595987733630025	5.732646286555302	6.264482602198591	5.569944035608473	6.071564803192759	5.974242399931353	5.75438287613188	5.78495737286651	5.9054178825443815	6.305396464599268	5.775869835646584	5.83784635835704	6.372725022691638	5.694698670493761	6.488596303213364	5.9991382569468055	5.935213463370543	6.534562137976537	6.1237640181475514	4.880524762900176	6.771065537970725	6.54964211215285	6.075803252708358	6.601150752581437	6.58420070632292	6.090280434418589	5.6141892688472055	6.081813998426611	5.667676739162433	7.084122016173776	5.520336334350899	5.63175603817795	5.998160952571443	5.685595525548808	6.148494302747238	5.9974659946655215	5.562351923162575	5.860356457926905
original_glszm_ZonePercentage	0.01705524396055574	0.008926891476595656	0.016669719728888074	0.012963947144888235	0.018327560976248256	0.007503228890177055	0.015459943920641778	0.03350570997629821	0.010959100350977724	0.01019326257886394	0.014997832683138274	0.01227080329747514	0.01325046904315197	0.033507958558588714	0.013438554354663464	0.013227800065054755	0.017200087089048553	0.02828701916891805	0.021629745801476835	0.013421848930850109	0.010575129397546044	0.0086739218057235	0.01716001716001716	0.006267698356871021	0.012210351047592619	0.010937104873378851	0.007805398972051373	0.009719944110321366	0.01007096828793539	0.016835197934595526	0.023961661341853034	0.025509300265721877	0.007436719656136999	0.011163480401423212	0.00769713460920115	0.01778043573320987	0.033733855684550826	0.030291435495185256	0.019556471567719887	0.025589322579096452	0.006109895780439001	0.021085688649618663	0.023096396165770687	0.008396170918230922	0.019826859168515315	0.004394791697345127	0.010806882648037882	0.014847941580146707	0.011239487542246325
original_glszm_ZoneVariance	1740308.4816411764	1188670.966768863	601559.2196594614	6738434.88697713	5500869.048533786	28569349.451633845	2568690.986816588	59605.44884771663	2770615.864240249	3367975.306379336	292787.1553342911	11772422.32339952	690341.1870937427	1060586.8518470374	384845.34026256227	1489282.8523470392	227339.25909309404	570674.723803934	443124.0395396172	13774331.820607234	8851041.870235458	2750696.840787855	519121.24520833336	4801412.725374463	605626.4706008954	12629499.256919604	11753714.080956582	1499441.317148438	7954755.493419457	994767.8479655131	19333.528888888886	506109.83058449073	18597840.83272701	15644095.70396618	28908051.597880937	1847904.8501327294	1399250.32869324	123225.32194570635	2590186.324416255	242283.19454114733	21134656.736293245	518621.91732684465	466569.59540846664	4173249.384518642	8678542.417877242	27498140.073993333	3720828.047857231	3554995.144613752	1118217.621595188
original_ngtdm_Busyness	109.99682123723116	29.41840211077899	33.81448042132462	40.045000594382245	228.61530408207057	104.21459375179722	56.90063865812829	5.546568030083521	67.11258732627147	51.19251123932041	10.629217447545013	326.81559653446624	27.965841327266684	58.653838633949306	35.83866053741623	33.29408402601236	8.81848983509872	53.39184191606785	20.87496687762682	759.182670088805	177.31740110503407	74.5028370548868	20.68482321870711	85.67966408893238	35.37302722202698	225.04621198351575	149.1384703022255	35.853843905822	74.10617749768711	37.547024787397525	4.162469307346926	8.587975668765909	381.2342446781585	81.7126401636649	255.14033311891652	113.48339683287752	138.14032007711225	12.190005328940812	38.213984735910934	3.078857165889893	6.616786814061653	46.32962883609806	33.383086881864855	87.90833572344059	270.41143719914294	481.25049760787147	80.5160570061878	203.58400342592392	50.387761393147144
original_ngtdm_Coarseness	7.147032919415644e-05	0.00024078862792413914	0.00025192493511843196	3.274226664642603e-05	1.9989738182574618e-05	1.5382250427216947e-05	6.781335572099768e-05	0.0009223640647048566	8.341718122542906e-05	9.682177614957496e-05	0.0006664948847638698	1.8687822090247967e-05	0.0003077283870219776	4.351609214392167e-05	0.0004578642393969445	0.00012482854612365664	0.0006607102852365052	0.00011835956397185295	0.00024949494035508645	1.2380979113159263e-05	3.333650947327889e-05	0.00012069832562920039	0.000303006688250932	0.00010240111052991807	0.0003606305744198796	1.7832946427790903e-05	3.221302411080639e-05	0.0002986821904930247	3.26216759162302e-05	0.00014442151708108955	0.004132542847843097	0.00018556635827521298	2.0508031597587198e-05	1.3917278434704794e-05	1.3171921296374801e-05	5.3433698205335394e-05	3.0363556632337774e-05	0.0005022597787461833	4.421391953358596e-05	0.00036143318118697637	2.6760011872667757e-05	0.0002126734568822861	0.0002044126535424608	0.000119181604955314	1.2656537980924154e-05	3.220432758770482e-05	7.937281738531695e-05	4.930283279035107e-05	0.00023852096426123261
original_ngtdm_Complexity	36.65840988736951	29.831806214970033	27.190628928629817	127.5842374426174	63.53096642446598	85.08949397575081	63.28726577461481	67.07854374229528	38.212244167126755	34.04177584724566	29.04892644519606	34.02649938901176	24.416912674992766	137.71024607664796	17.265568140403122	92.97513061424232	37.21678718548639	52.22993042577794	44.86436372307923	26.613988736244753	31.432573827379663	21.805657418982992	35.09866641683581	21.215980117436985	17.31955763541869	74.92374777250575	42.7258963125423	13.99504760337387	174.4183427580247	43.49194184572124	15.714014041968491	500.0971004499362	25.067201280236112	177.2241941306016	97.73742543761608	59.003746611954284	108.44789096360412	50.83873516053401	219.94143896037744	202.97195276777737	611.2198548948033	25.95934464554335	42.884567675318145	14.942390223706138	103.78561536981701	9.16155338383786	27.179390380816677	23.019035348431316	15.514855414653312
original_ngtdm_Contrast	0.008028792718977799	0.03418570450151426	0.008404971762379263	0.0012759163410464396	0.005986852188684545	0.0008931616724680983	0.0028605706943767646	0.01313198325348094	0.004594860503081269	0.004525146588784427	0.004913601888432805	0.003611642074800629	0.006816904623100697	0.010639951241615467	0.011146703550279108	0.001791241885916763	0.019691873306449063	0.010452420235257527	0.007087645226517609	0.00798586067353737	0.003997784912235344	0.00505230710357925	0.007883029156779306	0.00734581076980144	0.009549968259084446	0.0030533158700897576	0.0020072810414461222	0.0059186921093688435	0.001512773228778282	0.0077225021437462085	0.016566075363128575	0.0025459784769674824	0.005136421464951371	0.0011273940048262129	0.0018116939781285407	0.011747465082289828	0.011764604528029897	0.011323895738442086	0.0017185654092388843	0.0029625227158143535	0.00022814926443494446	0.010114817753606382	0.0065196572777211385	0.00419195909954009	0.0030887621360755416	0.00521849127701315	0.004909450238230167	0.007199942331498951	0.009666051124805428
original_ngtdm_Strength	0.0054543275765138784	0.024290014807187465	0.017894543485650213	0.044289409977348405	0.0029466920967607963	0.016855875129958817	0.01584109611335549	0.10633791602572304	0.0135797399471368	0.016043672744787036	0.06567943624652164	0.002279244808206238	0.023971039662270696	0.010834803131634305	0.016298707369028987	0.055739208269131375	0.08797309049251523	0.010688267752014024	0.03519401574271683	0.0007970999106886972	0.004381990777346034	0.009574180027043815	0.03236891409372595	0.0070593519690392735	0.015989682183861965	0.00514062421195471	0.006060685145903458	0.01782261858309868	0.03538585350564147	0.018872440573296567	0.12152867374414889	0.7538431745199209	0.001777981788217763	0.021379110998385412	0.008970938577930762	0.005142783216842903	0.004409044074213478	0.048249635733008514	0.04479453321180219	0.4748155988303884	0.5021546632364008	0.012581605432029954	0.020632678257186725	0.007253044608616789	0.003883431056203683	0.0012433725276480786	0.008596874918445132	0.002874965346870622	0.011781438182566106
[truncated: 163 more columns]
